# Supplementary material for: Quantifying variant contributions in cystic kidney disease using national-scale whole-genome sequencing
Source: J Clin Invest. 2024 Aug 27;134(19):e181467. doi: 10.1172/JCI181467 (PMC11444187; doi:10.1172/JCI181467)
Supplement: Supporting data values [file jci-134-181467-s126.xlsx]

## Sheet: Index
Index of supplementary tables
Table	Description
S1a	Breakdown of recruited families to the 100KGP CyKD cohort
S1b	Breakdown of CKD stage in the cystic kidney disease population as ascertained by hospital episode statistics (HES) and human phenotype ontology data (HPO)
S1c	Breakdown of end stage renal failure (ESRF) by molecular diagnosis with median age of ESRF for the ancestry matched cystic disease cohort
S2	Solved cases breakdown
S3	Solved cases via the combined clinical research pipeline
S4a	Genotype-phenotype details for IFT140
S4b	Genotype-phenotype details for COL4A3
S4c	Genotype-phenotype details for PKHD1
S5	Rare variant all CyKD gene based collapsing analysis summary statistics under the missense+ model
S6	Rare variant all CyKD gene based collapsing analysis summary statistics under the missense+ model using REVEL
S7	Rare variant NMD CyKD gene based collapsing analysis summary statistics under the missense+ model
S8	Rare variant NMD CyKD gene based collapsing analysis summary statistics under the missense+ model using REVEL
S9	Rare variant European NMD CyKD gene based collapsing analysis summary statistics under the missense+ model
S10	Rare variant NMD CyKD and PLD gene based collapsing analysis summary statistics under the the missense+ model
S11	Rare variant all CyKD gene based collapsing analysis summary statistics under the loss-of-function model
S12	Rare variant NMD CyKD gene based collapsing analysis summary statistics under the loss-of-function model
S13	Rare variant European NMD CyKD gene based collapsing analysis summary statistics under the loss-of-function model
S14	Rare variant NMD CyKD and PLD gene based collapsing analysis summary statistics under the loss-of-function model
S15	Rare variant NMD CyKD gene based collapsing analysis summary statistics under the splicing model acceptor gain
S16	Rare variant NMD CyKD gene based collapsing analysis summary statistics under the splicing model donor loss
S17	Rare variant NMD CyKD gene based collapsing analysis summary statistics under the splicing model acceptor loss
S18	Rare variant NMD CyKD gene based collapsing analysis summary statistics under the splicing model donor gain
S19	Rare variant PKD1-truncating CyKD cohort gene based collapsing analysis summary statistics under the missense+ model
S20	Rare variant PKD1-non-truncating CyKD cohort gene based collapsing analysis summary statistics under the missense+ model
S21	Rare variant PKD2-truncating CyKD cohort gene based collapsing analysis summary statistics under the missense+ model
S22	Rare variant PKD2-non-truncating CyKD cohort gene based collapsing analysis summary statistics under the missense+ model
S23	Rare variant PKD1-truncating CyKD cohort gene based collapsing analysis summary statistics under the loss-of-function model
S24	Rare variant PKD1-non-truncating CyKD cohort gene based collapsing analysis summary statistics under the loss-of-function model
S25	Rare variant PKD2-truncating CyKD cohort gene based collapsing analysis summary statistics under the loss-of-function model
S26	Rare variant PKD2-non-truncating CyKD cohort gene based collapsing analysis summary statistics under the loss-of-function model
S27	HNF1B CNV genotype-phenotype data
S28	SV-CNV all CyKD gene based summary statistics
S29	SV-CNV NMD CyKD gene based summary statistics
S30	Rare variant pathway analysis summary statistics using the hallmark pathways
S31	Rare variant pathway analysis summary statistics using the canonical pathways
S32	List of codes used to determine stage of chronic kidney disease or end stage renal failure - applied to stratify cases and remove from controls

## Sheet: S1. Clinical data
Supplementary table 1a – breakdown of recruited families to the 100KGP CyKD cohort
Recruiting unit	N	%
Singletons	921	5
Duo with mother or father	187	12
Trio with both mother and father	147	9.4
Duo with another family member	124	8
Family with more than three participants	81	5.4
Trio with one of their mother or father and another biological relative	66	4.2
Trio with other biological relatives	32	2.05
Total recruited	1558	100
Supplementary table 1b – breakdown of CKD stage in the cystic kidney disease population as ascertained by hospital episode statistics (HES) and human phenotype ontology data (HPO)
CKD stage	Count
1	26
2	22
3	85
4	47
5	398
Total	578
Supplementary table 1c – breakdown of end stage renal failure (ESRF) by molecular diagnosis with median age of ESRF for the ancestry matched cystic disease cohort
Molecular diagnosis	ESRF (% of total)	Median age of ESRF
PKD1 truncating	129(30.2%)	52
PKD1 non-truncating	68(27.3%)	51
PKD2 truncating	16(11.3%)	63.5
PKD2 non-truncating	2(7.41%)	69.5
Other genes	14(17.3%)	43
No variant detected	57(20%)	50

## Sheet: S2. Solved_cases
Supplementary table 2 - Molecular diagnosis in cystic kidney disease cases (n=1290) that were solved by the 100,000-genomes project clinical pipeline.
Gene (Condition and genotype)	Consequence	Count
PKD1 (ADPKD; monoallelic)	Protein truncating	340
	Non protein truncating	118
PKD2 (ADPKD; monoallelic)	Protein truncating	122
	Non protein truncating	13
PKHD1 (ARPKD; biallelic)	Compound heterozygous	7
	Homozygous	5
DNAJB11 (ADPKD; monoallelic)	Protein truncating	5
	Non protein truncating	1
BBS1 (Bardet-Biedl syndrome 1; biallelic)	Non protein truncating	2
HNF1B (Renal cysts and diabetes syndrome; monoallelic)	Protein truncating	2
SALL1 (Townes-Brocks syndrome; monoallelic)	Protein truncating	1
	Non protein truncating	1
COL4A4 (Alport syndrome; monoallelic)	Truncating	1
FAN1 (Interstitial nephritis; biallelic)	Protein truncating	1
GANAB (ADPKD; monoallelic)	Protein truncating	1
OFD1 (Joubert syndrome 10; biallelic)	Protein truncating	1
SDCCAG8 (Bardet-Biedl syndrome 16; biallelic)	Protein truncating	1
TMEM67 (Joubert syndrome 6; biallelic)	Protein truncating	1
UMOD (Tubulointerstitial kidney disease; monoallelic)	Non protein truncating	1
WT1 (Denys-Drash syndrome; monoallelic)	Non protein truncating	1

## Sheet: S3.Reseach_clinically_solved
Supplementary Table S3 – Cohort breakdown by variant type in the 100KGP CyKD cohort after clinical and research pipeline
Variant type	Cases (n=1209) attributable (% of total cohort)
PKD1 truncating SNV (including splice variant)	411 (34%)
PKD1 non-truncating SNV	249 (21%)
PKD2 truncating SNV (including splice variant)	128 (11%)
PKD2 non-truncating SNV	27 (2%)
PKD1/2 SV	33 (3%)
17q12 deletions	7 (1%)
IFT140 SNV	27 (2%)
COL4A3 SNV	15 (1%)
Other genes from PanelApp SNV	79 (6%)
Monoallelic PKHD1 SNV	18 (1%)
No rare variant contributor detected	215 (18%)

## Sheet: S4.Geneotype-phenotype
Supplementary table 4a IFT140 Genotype-phenotype correlation
#Proband	Age	ESKD	Variant	Consequence	HGVSc	HGVSp	rsID	HPO	FH	Consanguinity
1	50-55	Yes	chr16:1519960:TCTTGGC:T	In Frame Del	c.1537_1542del	p.Ala513_Lys514del	rs746697405	Abnormal heart morphology, hypertension, renal cortical cysts	Yes	No
2	30-35	No	chr16:1520336:C:G	Missense	c.1250G>C	p.Arg417Thr	rs751861503	Enlarged kidney, hypertension, renal cysts	Yes	No
3	75-80	No	chr16:1523844:A:ACCGC	Frame Shift	c.832_835duo	p.Val279GlyfsTer36	rs766084603	Enlarged kidney, hypertension, renal cysts	No	No
4	60-65	No	chr16:1523884:G:A	Stop Gain	c.796C>T	p.Arg266Ter	rs1432688490	Enlarged kidney, hypertension, renal cysts	Yes	No
5	40-45	No	chr16:1523948:G:GC	Frame Shift	c.731dup	p.Leu245ProfsTer69	.	Renal cysts	Yes	No
6	55-60	No	chr16:1525954:G:A	Missense	c.283C>T	p.Arg95Cys	rs778004145	Low back pain, multiple renal cysts	No	No
7	50-55	Yes	chr16:1526022:A:C	Missense	c.215T>G	p.Phe72Cys	rs542758162	Renal cysts, obesity, abnormality of skeletal morphology	Yes	No
8	65-70	No	chr16:1526647:GC:G	Frame Shift	c.130del	p.Ala44ProfsTer26	.	Medullary renal cysts, diabetes mllitus	No	No
9	45-50	No	chr16:1526696:G:A	Stop Gain	c.82C>T	p.Arg28Ter	rs777399400	Renal Cysts	Yes	No
10	45-50	No	chr16:1557986:A:T	Missense	c.2348T>A	p.Val783Asp	rs745766735	Enlarged kidney, renal cysts, liver cysts	No	No
11	30-35	No	chr16:1562094:AAGGAC:A	Frame Shift	c.2085_2089del	p.Ser696LeufsTer12	.	Renal cysts, hypertension, abnormality of skin, abnormal hair morphology, obesity	Yes	No
12	80-85	No	chr16:1564105:C:T	Stop Gain	c.1959G>A	p.Trp653Ter	rs770731272	Renal cysts	No	No
13	65-70	No	chr16:1571461:A:AT	Frame Shift	c.1597_1598insA	p.Phe533TyrfsTer12	.	Renal cysts, hypertension	No	No
14	60-65	No	chr16:1571480:A:C	Missense	c.1579T>G	p.Leu527Val	.	Renal cysts, hepatic cysts, melanoma, abnormality of skin	Yes	No
15	55-60	No	chr16:1580790:TCCA:T	In Frame Del	c.1490_1492del	p.Val497del	.	Renal cysts	No	No
16	65-70	No	chr16:1583369:C:T	Stop Gain	c.1377G>A	p.Trp459Ter	rs140039128	Renal cysts, hypertension	No	No
17	60-65	No	chr16:1583369:C:T	Stop Gain	c.1377G>A	p.Trp459Ter	rs140039128	Renal cysts, liver cysts, enlarged kidney	Yes	No
18	55-60	No	chr16:1583369:C:T	Stop Gain	c.1377G>A	p.Trp459Ter	rs140039128	Renal cysts, microscopic haematuria, hypertension	No	No
19	5-10	No	chr16:1584216:C:T	Splice	c.532+1G>A	.	.	Glomerular cysts, medullary renal cysts, polydactyly, preaxial foot polydactyl, renal cortical cysts	No	No
20	65-70	No	chr16:1584330:G:A	Stop Gain	c.1246C>T	p.Gln416Ter	rs554927827	Abnormal heart morphology, hypertension, renal cysts, gout, CKD	No	No
21	15-20	No	chr16:1584330:G:A	Stop Gain	c.1246C>T	p.Gln416Ter	rs554927827	Renal cysts	No	No
22	65-70	No	chr16:1586138:G:A	Stop Gain	c.1147C>T	p.Gln383Ter	rs1206753537	Renal cysts	No	No
23	50-55	No	chr16:1586246:G:A	Stop Gain	c.1039C>T	p.Arg347Ter	rs1166261279	Renal cysts, hypertension	Yes	No
24	40-45	No	chr16:1592228:CA:C	Frame Shift	c.581del	p.Leu194CysfsTer2	rs1410044511	Renal cysts	Yes	No
25	15-20	No	chr16:1592548:C:T	Missense	c.410G>A	p.Arg137Gln	rs145718272	Renal cysts, urinary tract infections	No	No
26	60-65	No	chr16:1602439:CAG:C	Frame Shift	c.298_299del	p.Leu100AspfsTer20	.	Renal Cysts, liver cysts	No	No
27	80-85	No	chr16:1602545:G:A	Missense	c.194C>T	p.Ala65Val	rs142257947	Renal cysts	No	No
Supplementary table 4b COL4A3 Genotype-phenotype correlation
#Proband	Age	ESKD	Variant	Consequence	HGVSc	HGVSp	rsID	HPO	FH	Consanguinity
1	75-80	Yes	chr2:227247559:G:T	Missense	c.443G>T	p.Gly148Val	rs775373641	Enlarged kidney, renal cysts, liver cysts	Yes	No
2	40-45	No	chr2:227310815:GCCT:G	Inframe deletion	c.4798_4800del	p.Ser1600del	rs775551399	Enlarged kidney, renal cysts, liver cysts, hypertension	Yes	No
3	75-80	No	chr2:227293207:C:T	Missense	c.3227C>T	p.Pro1076Leu	rs200984988	Hypertension, renal cysts	No	No
4	65-70	No	chr2:227263813:G:A	Missense	c.1184G>A	p.Gly395Gly	rs1131691738	Renal cysts, recurrent acute respiratory tract infections	Yes	No
5	45-50	No	chr2:227284291:G:A	Missense	c.2827G>A	p.Gly943Arg	rs1265432539	Renal cysts	No	No
6	45-50	No	chr2:227294998:G:T	Missense	c.3453G>T	p.Met1151Lle	.	Renal cysts, liver cysts	No	No
7	50-55	No	chr2:227311851:G:A	Missense	c.4994G>A	p.Cys1665Tyr	rs376550779	Hypertension, renal cysts	Yes	No
8	65-70	No	chr2:227277511:G:A	Missense	c.2083G>A	p.Gly695Arg	rs200287952	Hypertension, renal cysts	Yes	No
9	50-55	No	chr2:227280893:G:A	Missense	c.2375G>A	p.Gly792Glu	.	Renal cysts, papillary renal cell carcinoma, preeclampsia, ovarian cysts, basal cell carcinoma	No	No
10	50-55	No	chr2:227308922:C:T	Stop Gain	c.4486C>T	p.Arg1496Ter	rs769863513	Renal cysts	No	No
11	55-60	Yes	chr2:227298759:G:A	Missense	c.3829G>A	p.Gly1277Ser	rs190598500	Enlarged kidney, renal cysts	Yes	No
12	35-40		chr2:227298759:G:A	Missense	c.3829G>A	p.Gly1277Ser	rs190598500	Renal hypoplasia	No	No
13	60-65	Yes	chr2:227293210:G:A	Missense	c.3230G>A	p.Gly1077Asp	.	Hypertension, renal cysts	No	Yes
14	70-75	Yes	chr2:227308959:G:A	Missense	c.4523A>G	p.Asn1508Ser	rs200512461	Albuminuria, enlarged kidney, hypertension, renal cysts, proteinuria, dermatitis, hearing impairment, eczema, allergy, asthma	No	No
15	65-70	Yes	chr2:227297700:G:A	Missense	c.3592G>A	p.Gly1198Ser	rs920061910	Renal cysts, liver cysts, hypertension	No	No
Supplementary table 4c PKHD1 Genotype-phenotype correlation
#Proband	Age	ESKD	Variant	Consequence	HGVSc	HGVSp	rsID	HPO	FH	Consanguinity
1	15-20	No	chr6:52073464:TA:T	Frameshift	c.525del	p.Asp175fs	rs1810924520	Hepatic fibrosis, cryptorchidism, hypertension, hypogonadism, CKD, polycystic kidney dysplasia, renal cysts	No	No
2	60-65	No	chr6:52073464:AC:A	Frameshift	c.5411del	p.Arg1804fs	rs1554194574	Hepatic cysts, enlarged kidneys, renal cysts, gout, nephrolithiasis	No	Yes
3	60-65	No	chr6:51959882:G:A	Frameshift	c.5895dup	p.Leu1966fs	rs746838237	Multiple renal cysts	Yes	No
4	50-55	Yes	chr6:51959882:G:A	Frameshift	c.5895dup	p.Leu1966fs	rs746838237	Multiple renal cysts, hepatic cysts, CKD	No	No
5	70-75	No	chr6:51959882:G:A	Frameshift	c.5895dup	p.Leu1966fs	rs746838237	Enlarged kidneys, multiple renal cysts, hypertension	No	No
6	15-20	No	chr6:51959882:G:A	Frameshift	c.5895dup	p.Leu1966fs	rs746838237	Multiple renal cysts, hyperechogenic kidneys, hypertension, medullary cysts	No	No
7	75-80	No	chr6:52055593:A:T	Stop gain	c.1830T>A	p.Tyr610Ter	rs749293235	Enlarged kidneys, multiple renal cysts, cortical cysts	Yes	No
8	55-60	No	chr6:52073516:C:T	Stop gain	c.474G>A	p.Trp158Ter	rs1350620976	Hepatic cysts, multiple renal cysts,	No	No
9	65-70	No	chr6:51959882:G:GT	Frameshift	c.5895dup	p.Leu1966fs	rs746838237	Hepatic cysts, multiple renal cysts, hypertension	No	No
10	60-65	Yes	chr6:52035712:C:CA	Frameshift	c.3106dup	p.Trp1036fs	.	Multiple renal cysts, hypertension	Yes	No
11	30-35	No	chr6:51959882:G:A	Frameshift	c.5895dup	p.Leu1966fs	rs746838237	Multiple renal cysts, hypertension	Yes	No
12	5-10	No	chr6:51959882:G:A	Frameshift	c.5895dup	p.Leu1966fs	rs746838237	Multiple renal cysts, multiple cortical cysts	No	No
13	40-45	No	chr6:51747926:AT:A	Frameshift	c.9689del	p.Asp3230fs	rs398124502	Hepatic cysts, multiple renal cysts, nephrolithiasis	No	No
14	60-65	No	chr6:52056701:G:A	Stop gain	c.1690C>T	p.Arg564Ter	rs765251347	Multiple renal cysts, cortical cysts, medullary cysts	Yes	No
15	60-65	No	chr6:52026048:GG:C	Frameshift	c.3761_3762delinsG	p.Ala1254fs	rs398124484	Multiple renal cysts, hypertension, microscopic haematuria	No	No
16	35-40	No	chr6:51959882:G:A	Frameshift	c.5895dup	p.Leu1966fs	rs746838237	Clear cell renal cell carcinoma	No	No
17	20-25	No	chr6:51659561:G:T	Stop gain	c.10565C>A	p.Ser3522Ter	.	Hepatic fibrosis, multiple renal cysts, medullary cysts	No	No
18	60-65	Yes	chr6:51959882:G:A	Frameshift	c.5895dup	p.Leu1966fs	rs746838237	Multiple renal cysts, proteinuria, anemia, CKD, hypertension	No	No

## Sheet: S5. RV_All_CyKD_missense+
Supplementary table S5 - Rare variant collapsing analysis under the "missense+" tag for all cystic cases (1209 cases and 26096 controls)
Gene	Pvalue	Nmarker_MACCate_1	Nmarker_MACCate_2	Nmarker_MACCate_3	Nmarker_MACCate_4	Nmarker_MACCate_5	Nmarker_MACCate_6	Nmarker_MACCate_7	Nmarker_MACCate_8	markerIDs	markerAFs	Pvalue_Burden	Pvalue_SKAT	BETA_Burden	SE_Burden	Pvalue.NA	Pvalue_Burden.NA	Pvalue_SKAT.NA	BETA_Burden.NA	SE_Burden.NA
PKD1_ENSG00000008710	1.1692e-309	581	120	48	26	10	29	13	0	chr16:2089733_G/GCTGCTGGGGTGGACCTTGTTCTTGGCCCGAAGGGGTGTC;chr16:2089801_C/T;chr16:2089822_G/A;chr16:2089882_G/A;chr16:2089951_TGA/T;chr16:2089964_C/G;chr16:2089977_G/A;chr16:2089993_G/A;chr16:2089999_G/A;chr16:2090004_G/A;chr16:2090007_TCAGGCTCACACCTTGTCCCCAGCCGGCCCA/CCG;chr16:2090008_C/G;chr16:2090065_TGGA/T;chr16:2090070_G/A;chr16:2090071_AGGTG/A;chr16:2090076_G/A;chr16:2090085_G/C;chr16:2090109…	2.35960358659745e-05;2.35993769765259e-05;0.000141582896786355;9.43930526710664e-05;2.35993769765259e-05;2.36004908901839e-05;2.35960358659745e-05;2.35982631677666e-05;2.35982631677666e-05;2.35971494643353e-05;2.35960358659745e-05;4.71942989286707e-05;2.35960358659745e-05;0.000165180046250176;2.35993769765259e-05;2.35982631677666e-05;2.35971494643353e-05;4.7192071731949e-05;2.36027190332264e-05;2…	3.74655e-215	3.51335e-125	0.101049	0.00322767	1.33062e-232	0	1.33062e-232	0.201178	0
PKD2_ENSG00000118762	1.95937e-150	114	20	7	7	4	3	1	0	chr4:88007789_C/T;chr4:88007822_TG/T;chr4:88007840_TG/T;chr4:88007864_G/T;chr4:88007881_CG/C;chr4:88007904_G/C;chr4:88007914_C/T;chr4:88007929_G/C;chr4:88007930_AC/A;chr4:88007930_A/AC;chr4:88007963_C/T;chr4:88007971_TC/T;chr4:88007978_G/T;chr4:88007995_A/G;chr4:88008007_C/T;chr4:88008011_G/T;chr4:88008016_G/A;chr4:88008037_G/T;chr4:88008041_T/G;chr4:88008094_G/T;chr4:88008156_T/TGGGGGCTA;chr4:88…	2.36373091283534e-05;2.36574402634177e-05;2.36888236165432e-05;9.46655937869022e-05;2.36440156992775e-05;2.36350744517139e-05;2.36306063607396e-05;2.36317232246113e-05;4.73193583477291e-05;4.81881264203074e-05;2.36160967307913e-05;2.36127508853736e-05;2.3611635814052e-05;2.36473704109594e-05;2.36105208479726e-05;2.3611635814052e-05;2.3611635814052e-05;2.36071765820454e-05;2.39704683728612e-05;7.0…	8.06055e-94	5.51952e-53	0.144155	0.0070156	2.6947586851806e-315	3.92762e-219	2.14359e-112	0.340895	0.0107885
DNAJB11_ENSG00000090520	3.5249e-07	36	3	1	0	0	1	0	0	chr3:186570935_T/G;chr3:186570949_G/C;chr3:186570963_CG/C;chr3:186570965_G/A;chr3:186572124_C/T;chr3:186572126_C/T;chr3:186572127_G/A;chr3:186572187_C/G;chr3:186575858_A/G;chr3:186575883_G/A;chr3:186575904_G/T;chr3:186575909_CAG/C;chr3:186575915_T/C;chr3:186575938_G/T;chr3:186577679_A/G;chr3:186577708_C/T;chr3:186577721_G/A;chr3:186577748_T/C;chr3:186577754_A/G;chr3:186577780_T/C;chr3:186577798_G…	2.36049475968941e-05;2.36071765820454e-05;2.36105208479726e-05;2.36127508853736e-05;2.35960358659745e-05;2.35971494643353e-05;2.35960358659745e-05;2.35960358659745e-05;2.35960358659745e-05;2.35960358659745e-05;2.35960358659745e-05;2.35960358659745e-05;0.000235971494643697;2.35960358659745e-05;2.36172122247125e-05;2.35960358659745e-05;2.35960358659745e-05;2.35960358659745e-05;4.71942989286707e-05;…	5.05273e-07	5.15608e-06	0.0972236	0.0193507	5.39468e-17	3.85246e-11	5.14227e-13	0.168428	0.0254822
COL4A3_ENSG00000169031	1.25799e-06	108	24	11	4	0	3	2	0	chr2:227164755_AGGTGCTCCTGCTGCCGCTCCTGCT/A;chr2:227164762_C/CCTGCTGCCG;chr2:227237990_G/T;chr2:227238002_G/A;chr2:227240144_G/A;chr2:227240151_G/T;chr2:227240176_C/T;chr2:227240206_G/C;chr2:227240219_C/T;chr2:227240230_A/C;chr2:227244326_C/A;chr2:227244335_C/A;chr2:227245963_G/A;chr2:227246000_G/A;chr2:227246015_A/C;chr2:227246684_G/A;chr2:227246688_G/T;chr2:227246712_G/C;chr2:227247559_G/T;chr2:…	4.71987539530517e-05;4.72143531640909e-05;2.35960358659745e-05;4.7192071731949e-05;2.35960358659745e-05;2.35960358659745e-05;2.35971494643353e-05;2.35960358659745e-05;2.35960358659745e-05;9.43841434638981e-05;4.7192071731949e-05;2.35960358659745e-05;2.35960358659745e-05;2.35960358659745e-05;2.35971494643353e-05;2.35960358659745e-05;4.7192071731949e-05;2.35960358659745e-05;2.35960358659745e-05;2.3…	1.67611e-06	0.000288296	0.0458213	0.00956803	4.88109e-08	8.13026e-08	3.79818e-05	0.0578182	0.0107785
AGAP5_ENSG00000172650	3.90664e-06	17	5	1	1	1	2	1	0	chr10:73674868_C/A;chr10:73674958_G/A;chr10:73675002_T/A;chr10:73675050_T/C;chr10:73675356_A/G;chr10:73675368_C/T;chr10:73675372_C/T;chr10:73675420_C/T;chr10:73675486_G/A;chr10:73675528_T/A;chr10:73675548_A/G;chr10:73675626_G/T;chr10:73675632_T/C;chr10:73675678_TATGA/T;chr10:73675719_G/A;chr10:73675869_TTGTC/T;chr10:73675900_A/G;chr10:73692042_C/CTA;chr10:73692063_T/A;chr10:73692078_C/G;chr10:736…	2.35993769765259e-05;0.000188786105342133;0.000330484868518972;4.72054380664528e-05;0.000118030310182698;0.000165211234365391;2.35971494643353e-05;2.35982631677666e-05;2.37000521364945e-05;9.44153330511302e-05;2.36016049093416e-05;2.35960358659745e-05;4.7192071731949e-05;2.35960358659745e-05;2.36060620368487e-05;2.35993769765259e-05;2.36105208479726e-05;4.7192071731949e-05;2.35960358659745e-05;4.…	1.46677e-06	0.000678712	0.0868619	0.0180372	6.1386e-10	1.20375e-09	2.92367e-05	0.138739	0.0228198
TRMT9B_ENSG00000250305	3.98672e-06	40	7	5	3	1	5	0	0	chr8:13006240_T/A;chr8:13006254_G/C;chr8:13006308_C/T;chr8:13006309_G/A;chr8:13006318_T/G;chr8:13012684_G/T;chr8:13012721_G/T;chr8:13012722_G/C;chr8:13012723_T/G;chr8:13012771_G/A;chr8:13012783_G/A;chr8:13012805_C/A;chr8:13012822_G/A;chr8:13012836_G/A;chr8:13012843_T/A;chr8:13012847_C/G;chr8:13012851_A/G;chr8:13021013_C/A;chr8:13021022_T/C;chr8:13021032_A/G;chr8:13021040_A/G;chr8:13021067_G/T;chr…	2.35960358659745e-05;2.35960358659745e-05;2.35971494643353e-05;4.71942989286707e-05;2.35971494643353e-05;2.35960358659745e-05;2.35960358659745e-05;2.35960358659745e-05;9.43841434638981e-05;2.35971494643353e-05;2.35982631677666e-05;2.35982631677666e-05;0.00014159626185864;4.71965263355332e-05;0.000117996884881857;2.35971494643353e-05;2.35971494643353e-05;7.07881075979235e-05;2.35960358659745e-05;4…	0.00407262	1.59695e-06	0.0429567	0.0149546	3.924e-09	0.00150255	1.7795e-08	0.0524532	0.0165249
PKHD1_ENSG00000170927	8.16943e-06	172	43	14	10	5	12	11	0	chr6:51619164_G/A;chr6:51619269_CT/C;chr6:51619277_T/TTAC;chr6:51619279_G/C;chr6:51619425_G/A;chr6:51626961_TCTCCTGTGGGGATCATCTCCACCCTCCAAGCTTAC/T;chr6:51626997_C/T;chr6:51627035_G/C;chr6:51627042_G/A;chr6:51627087_G/A;chr6:51632564_C/T;chr6:51632651_A/G;chr6:51632684_A/G;chr6:51632711_G/T;chr6:51632712_T/C;chr6:51632717_T/C;chr6:51648082_G/C;chr6:51649150_G/A;chr6:51649185_T/C;chr6:51659028_C/G;…	0.000212364322793771;2.35960358659745e-05;2.35960358659745e-05;0.00025955639452572;2.35960358659745e-05;7.07881075979235e-05;9.43841434638981e-05;7.07881075979235e-05;7.07881075979235e-05;2.35960358659745e-05;2.35960358659745e-05;2.35971494643353e-05;4.71942989286707e-05;2.35960358659745e-05;2.35960358659745e-05;2.35960358659745e-05;7.07881075979235e-05;2.35960358659745e-05;2.35960358659745e-05;2…	0.000257154	1.98851e-05	0.0237904	0.00650894	1.39519e-07	7.27576e-05	2.04276e-07	0.0280257	0.00706457
IFT140_ENSG00000187535	1.01572e-05	139	36	21	9	5	9	1	0	chr16:1510973_C/T;chr16:1510979_C/T;chr16:1511065_A/C;chr16:1511066_C/T;chr16:1511068_G/C;chr16:1511116_A/AGCC;chr16:1511126_G/A;chr16:1511128_A/G;chr16:1511137_A/G;chr16:1518226_T/C;chr16:1518253_A/G;chr16:1518265_A/T;chr16:1518268_T/C;chr16:1518272_C/T;chr16:1518277_C/T;chr16:1518293_G/C;chr16:1518340_G/C;chr16:1519884_C/T;chr16:1519885_G/A;chr16:1519923_T/C;chr16:1519960_T/C;chr16:1519960_T/TC…	2.35982631677666e-05;4.71965263355332e-05;2.35993769765259e-05;4.71965263355332e-05;2.35982631677666e-05;7.08081570996792e-05;2.35993769765259e-05;4.72098951937882e-05;4.72121240736974e-05;2.36027190332264e-05;4.72121240736974e-05;2.36138660619374e-05;2.36127508853736e-05;2.35982631677666e-05;2.36038332627826e-05;2.36049475968941e-05;2.36038332627826e-05;4.71942989286707e-05;2.36004908901839e-05;…	0.00015601	4.15383e-05	0.0304953	0.00806476	4.01936e-09	3.68235e-05	3.64774e-08	0.0363176	0.00880094
CHD2_ENSG00000173575	2.04423e-05	100	18	7	1	1	7	2	0	chr15:92901264_AGAG/A;chr15:92901330_CT/C;chr15:92901330_C/CT;chr15:92901374_G/C;chr15:92904908_A/G;chr15:92904916_TAAAC/T;chr15:92924356_C/T;chr15:92924472_G/T;chr15:92924497_C/T;chr15:92924506_A/G;chr15:92929047_G/C;chr15:92929063_A/G;chr15:92937522_A/C;chr15:92937577_G/A;chr15:92937613_C/G;chr15:92939585_C/T;chr15:92939590_A/T;chr15:92939594_C/T;chr15:92939621_C/T;chr15:92939627_A/G;chr15:9293…	2.35960358659745e-05;2.35960358659745e-05;4.7192071731949e-05;2.35960358659745e-05;2.35960358659745e-05;2.35960358659745e-05;2.35960358659745e-05;2.35971494643353e-05;0.000401151540893872;2.35960358659745e-05;2.35960358659745e-05;2.35960358659745e-05;2.35960358659745e-05;2.35960358659745e-05;2.35960358659745e-05;2.35960358659745e-05;2.35960358659745e-05;7.07881075979235e-05;4.7192071731949e-05;2.…	0.0381002	6.80821e-06	0.0213989	0.0103188	1.26058e-08	0.0257653	2.05066e-09	0.0247377	0.0110945
NFE2L1_ENSG00000082641	2.11863e-05	61	11	6	9	2	2	4	0	chr17:48048358_T/G;chr17:48049161_G/GT;chr17:48051161_T/C;chr17:48051224_C/T;chr17:48051227_C/T;chr17:48051228_C/T;chr17:48051360_G/A;chr17:48051362_C/T;chr17:48051363_G/A;chr17:48051398_C/A;chr17:48051416_G/T;chr17:48051440_G/C;chr17:48051443_C/T;chr17:48051471_C/A;chr17:48051482_C/G;chr17:48051531_A/G;chr17:48051540_G/A;chr17:48051552_C/T;chr17:48051567_G/A;chr17:48051587_G/A;chr17:48051602_C/T…	2.38652093068887e-05;9.43885978573413e-05;2.35960358659745e-05;2.35960358659745e-05;0.000117980179329873;2.35960358659745e-05;9.43885978573413e-05;2.35960358659745e-05;7.07881075979235e-05;2.35971494643353e-05;0.000165172251061822;2.35960358659745e-05;2.35960358659745e-05;2.35960358659745e-05;4.7192071731949e-05;2.35960358659745e-05;4.7192071731949e-05;2.35960358659745e-05;7.07881075979235e-05;2.…	0.00642397	1.15581e-05	0.0299361	0.0109844	2.03876e-07	0.00308647	6.13352e-08	0.0352889	0.011926
RBM20_ENSG00000203867	3.51616e-05	90	17	4	4	5	7	2	0	0	2.35971494643353e-05;2.36071765820454e-05;2.35971494643353e-05;4.71942989286707e-05;2.35971494643353e-05;2.35982631677666e-05;4.71942989286707e-05;2.36004908901839e-05;4.72054380664528e-05;2.35993769765259e-05;2.35993769765259e-05;2.42918913922376e-05;2.36071765820454e-05;2.35960358659745e-05;2.35960358659745e-05;2.35960358659745e-05;2.35993769765259e-05;4.7192071731949e-05;2.35982631677666e-05;4…	0.00263613	3.30802e-05	0.0310448	0.0103233	1.05779e-09	0.00108102	1.51113e-10	0.0366731	0.01122
SEMA6B_ENSG00000167680	4.12545e-05	62	18	8	2	2	4	1	0	0	2.36105208479726e-05;2.36004908901839e-05;2.36049475968941e-05;4.73014521532043e-05;2.36127508853736e-05;2.36027190332264e-05;2.36038332627826e-05;4.72143531640909e-05;2.36361917373267e-05;4.72098951937882e-05;2.36183278223306e-05;2.3611635814052e-05;2.36787270325806e-05;2.36183278223306e-05;2.36239073933457e-05;2.36105208479726e-05;0.000141730051495623;2.36172122247125e-05;4.73821369398182e-05;2…	0.00484077	2.44603e-05	0.0340707	0.0120928	1.10962e-06	0.00184641	2.99282e-07	0.0416165	0.0133648
TCF3_ENSG00000071564	5.2723e-05	75	28	9	7	2	8	3	0	0	2.35960358659745e-05;2.36004908901839e-05;2.35960358659745e-05;4.71987539530517e-05;2.3611635814052e-05;4.7192071731949e-05;4.72009817803678e-05;2.35982631677666e-05;4.72321934615826e-05;2.35971494643353e-05;2.35982631677666e-05;4.71987539530517e-05;2.35982631677666e-05;4.7192071731949e-05;2.35982631677666e-05;2.35971494643353e-05;2.35960358659745e-05;2.35960358659745e-05;2.36071765820454e-05;2.3…	0.000628461	0.000200407	0.0321784	0.00941158	7.02581e-06	0.000242686	2.21248e-05	0.0370727	0.0101019
NLRX1_ENSG00000160703	6.28289e-05	85	20	6	7	5	3	10	0	0	2.35971494643353e-05;2.35971494643353e-05;4.7192071731949e-05;2.35960358659745e-05;4.72321934615826e-05;2.36038332627826e-05;2.35971494643353e-05;2.35971494643353e-05;2.35971494643353e-05;9.43885978573413e-05;2.35960358659745e-05;4.7192071731949e-05;2.35960358659745e-05;4.71965263355332e-05;2.35960358659745e-05;0.000117991315839176;2.35960358659745e-05;2.35971494643353e-05;0.000117980179329873;7.…	0.00109716	0.000166637	0.0296592	0.00908578	3.45698e-06	0.000396504	5.71342e-06	0.0349265	0.00985957
HHLA1_ENSG00000132297	8.59179e-05	38	3	5	2	0	1	2	0		2.35960358659745e-05;4.71942989286707e-05;2.35960358659745e-05;2.35960358659745e-05;2.35982631677666e-05;7.07914483931777e-05;2.35960358659745e-05;2.35960358659745e-05;2.35960358659745e-05;2.3611635814052e-05;4.71965263355332e-05;2.35993769765259e-05;9.43885978573413e-05;7.07881075979235e-05;0.000353940537989618;2.35960358659745e-05;2.35982631677666e-05;2.35971494643353e-05;2.35960358659745e-05;2…	0.0018599	9.70575e-05	0.0494594	0.0158945	2.59409e-07	0.00034947	8.96381e-08	0.0653004	0.018263
NAT9_ENSG00000109065	0.000110096	14	4	5	1	0	2	1	0	0	2.35960358659745e-05;2.35960358659745e-05;4.7192071731949e-05;7.07881075979235e-05;2.35960358659745e-05;2.35960358659745e-05;2.35982631677666e-05;7.07881075979235e-05;2.35960358659745e-05;7.07881075979235e-05;4.71965263355332e-05;2.36016049093416e-05;2.35971494643353e-05;0.000424728645587541;0.000141576215195847;0.000141576215195847;2.35971494643353e-05;4.71942989286707e-05;4.71942989286707e-05;2…	5.86327e-05	0.0030929	0.0714604	0.017784	3.40476e-06	2.12111e-06	0.000677463	0.0994269	0.0209694
ZNF793_ENSG00000188227	0.000126406	26	8	2	5	0	4	2	0	0	2.35960358659745e-05;0.000212364322793771;0.000188768286927796;7.07881075979235e-05;2.35960358659745e-05;2.35971494643353e-05;2.35971494643353e-05;2.35971494643353e-05;2.35960358659745e-05;9.43841434638981e-05;0.000330344502123643;2.35960358659745e-05;4.7192071731949e-05;2.35960358659745e-05;2.35960358659745e-05;2.35971494643353e-05;0.00025955639452572;9.43885978573413e-05;2.35971494643353e-05;4.…	0.0775026	5.50556e-05	0.0269297	0.0152544	2.69896e-07	0.0565049	4.36977e-08	0.0314265	0.0164785
WWC2_ENSG00000151718	0.000134011	78	13	7	3	2	4	1	0	0	2.36361917373267e-05;2.36127508853736e-05;2.36094059871352e-05;2.36172122247125e-05;2.35971494643353e-05;2.35960358659745e-05;4.71942989286707e-05;2.35971494643353e-05;4.7192071731949e-05;2.35960358659745e-05;2.35982631677666e-05;2.35960358659745e-05;4.7192071731949e-05;2.35960358659745e-05;2.35971494643353e-05;9.43885978573413e-05;2.35960358659745e-05;2.35960358659745e-05;2.35960358659745e-05;2.…	0.00219245	0.00021824	0.0364977	0.0119163	1.18445e-06	0.000679783	8.66829e-07	0.044911	0.0132184
IPP_ENSG00000197429	0.000140076	51	6	3	2	0	2	3	0	0	2.35960358659745e-05;2.35960358659745e-05;2.35971494643353e-05;2.35971494643353e-05;2.35960358659745e-05;2.35960358659745e-05;2.35960358659745e-05;7.07881075979235e-05;2.35960358659745e-05;2.35960358659745e-05;7.07881075979235e-05;4.7192071731949e-05;2.35960358659745e-05;2.35960358659745e-05;0.000448324681453516;2.35960358659745e-05;2.35960358659745e-05;2.35971494643353e-05;2.35960358659745e-05;2…	0.000401007	0.000445416	0.0487911	0.0137851	1.16172e-05	0.000101016	3.99188e-05	0.0588781	0.015143
TTC8_ENSG00000165533	0.000143426	50	8	4	4	0	1	1	0	0	2.36027190332264e-05;2.36004908901839e-05;2.35982631677666e-05;4.71942989286707e-05;4.72009817803678e-05;2.35960358659745e-05;2.35960358659745e-05;7.07881075979235e-05;2.35960358659745e-05;2.35960358659745e-05;2.35960358659745e-05;4.7192071731949e-05;2.35960358659745e-05;2.35960358659745e-05;2.35960358659745e-05;2.35960358659745e-05;4.7192071731949e-05;2.35960358659745e-05;2.35960358659745e-05;2.…	0.000268496	0.00137968	0.0565253	0.0155121	1.27247e-05	4.10432e-05	0.000175027	0.0716118	0.0174598
SLC16A4_ENSG00000168679	0.000168369	44	6	3	2	0	2	2	0	0	0.000141576215195847;4.71942989286707e-05;2.35971494643353e-05;4.7192071731949e-05;2.35960358659745e-05;2.35960358659745e-05;2.35960358659745e-05;2.35971494643353e-05;2.35960358659745e-05;2.35960358659745e-05;2.35960358659745e-05;0.00025955639452572;9.43841434638981e-05;2.35960358659745e-05;2.35960358659745e-05;0.000165172251061822;2.35960358659745e-05;2.35960358659745e-05;2.35982631677666e-05;2.…	0.00165914	0.000247398	0.0485845	0.0154467	2.77157e-06	0.000455174	2.49235e-06	0.0603593	0.0172168
SRL_ENSG00000185739	0.000225498	65	12	9	6	2	5	0	0	0	2.35971494643353e-05;2.35971494643353e-05;7.07881075979235e-05;2.35971494643353e-05;2.35960358659745e-05;2.35971494643353e-05;4.7192071731949e-05;2.35960358659745e-05;9.43885978573413e-05;4.71965263355332e-05;2.35971494643353e-05;4.71942989286707e-05;4.71965263355332e-05;2.35960358659745e-05;2.35971494643353e-05;0.000188768286927796;2.35960358659745e-05;9.43841434638981e-05;2.35960358659745e-05;2…	0.0884084	7.93134e-05	0.0201298	0.0118143	4.67336e-06	0.0701475	7.93725e-07	0.0227391	0.0125564
ZNF567_ENSG00000189042	0.000233559	27	6	1	1	1	1	1	0	0	2.35960358659745e-05;2.35960358659745e-05;9.43841434638981e-05;4.7192071731949e-05;2.35960358659745e-05;2.35960358659745e-05;2.35960358659745e-05;2.35960358659745e-05;4.7192071731949e-05;2.35971494643353e-05;2.35960358659745e-05;2.35960358659745e-05;2.35960358659745e-05;2.35960358659745e-05;2.35960358659745e-05;7.07881075979235e-05;0.000117980179329873;4.7192071731949e-05;2.35960358659745e-05;2.3…	0.0101549	0.0001541	0.0487605	0.0189692	4.01099e-07	0.00296297	1.89661e-07	0.065158	0.0219273
ATF7IP2_ENSG00000166669	0.000241466	24	5	3	3	1	2	1	0	0	2.35960358659745e-05;4.7192071731949e-05;4.71942989286707e-05;2.35960358659745e-05;7.07881075979235e-05;2.35971494643353e-05;4.71942989286707e-05;2.35960358659745e-05;2.35960358659745e-05;0.000283152430391694;2.35960358659745e-05;7.07881075979235e-05;9.43885978573413e-05;4.7192071731949e-05;2.35960358659745e-05;2.35960358659745e-05;2.35960358659745e-05;9.43841434638981e-05;0.000188768286927796;2.…	0.000163841	0.00356031	0.0627353	0.0166447	2.47204e-05	1.87547e-05	0.000658185	0.080879	0.0189004
AUTS2_ENSG00000158321	0.000263376	80	25	7	4	1	3	2	0	0	4.72634464492226e-05;4.72121240736974e-05;2.36082912315401e-05;2.36038332627826e-05;4.72098951937882e-05;2.35971494643353e-05;9.44064196373664e-05;2.35960358659745e-05;2.35993769765259e-05;2.35960358659745e-05;4.7192071731949e-05;4.7192071731949e-05;2.35960358659745e-05;7.07881075979235e-05;2.35960358659745e-05;9.43885978573413e-05;2.35960358659745e-05;4.7192071731949e-05;2.35993769765259e-05;0.0…	0.000720601	0.00140557	0.0370115	0.0109449	3.01357e-05	0.000193258	0.000160642	0.0449735	0.0120648
SRSF7_ENSG00000115875	0.000287144	18	0	0	0	0	0	0	0	0	2.35971494643353e-05;2.35960358659745e-05;2.35960358659745e-05;2.35960358659745e-05;2.35960358659745e-05;2.35960358659745e-05;2.35971494643353e-05;2.35960358659745e-05;2.35960358659745e-05;2.35960358659745e-05;2.35960358659745e-05;2.35960358659745e-05;2.35960358659745e-05;2.35960358659745e-05;2.35960358659745e-05;2.35971494643353e-05;2.35960358659745e-05;2.35982631677666e-05	0.0007107	0.000585461	0.111192	0.0328443	1.25243e-12	5.95592e-06	2.11048e-12	0.198953	0.043939
TCEAL8_ENSG00000180964	0.000298281	2	2	0	0	0	1	0	0	0	0.000141602944080258;4.72210416959451e-05;4.73236564280906e-05;2.36718822611252e-05;2.36595949606641e-05	0.000237404	0.00137714	0.101649	0.0276561	6.63695e-09	4.94748e-08	8.34417e-08	0.2262	0.0414802
ZNF729_ENSG00000196350	0.000307386	50	7	5	1	0	5	1	0	0	2.35960358659745e-05;2.35960358659745e-05;2.35960358659745e-05;2.35960358659745e-05;7.07881075979235e-05;7.07914483931777e-05;2.35971494643353e-05;2.35960358659745e-05;7.07914483931777e-05;4.7192071731949e-05;2.35960358659745e-05;2.35960358659745e-05;2.35960358659745e-05;2.35960358659745e-05;2.35960358659745e-05;2.35960358659745e-05;2.35960358659745e-05;2.35960358659745e-05;2.35960358659745e-05;2…	0.000949507	0.00113199	0.0454034	0.0137375	3.05703e-05	0.000256743	9.07321e-05	0.0555391	0.0151935
PEAR1_ENSG00000187800	0.000318231	87	13	6	4	0	4	3	0	0	4.71942989286707e-05;2.35971494643353e-05;2.36529637149582e-05;2.36016049093416e-05;2.36049475968941e-05;0.00028324599914618;9.44064196373664e-05;2.36004908901839e-05;9.43930526710664e-05;2.35982631677666e-05;4.72054380664528e-05;2.36038332627826e-05;2.36004908901839e-05;0.000188795015812207;0.000141576215195847;2.35960358659745e-05;2.35982631677666e-05;4.7192071731949e-05;2.35960358659745e-05;2.…	0.000207452	0.0116238	0.0426507	0.0114969	6.38764e-05	6.11368e-05	0.00253607	0.0497928	0.0124222
OR6C68_ENSG00000205327	0.000345912	17	5	1	2	0	1	0	0	0	2.35960358659745e-05;4.7192071731949e-05;2.35960358659745e-05;2.35960358659745e-05;2.35960358659745e-05;7.07881075979235e-05;2.35960358659745e-05;2.35960358659745e-05;2.35960358659745e-05;2.35971494643353e-05;0.000165172251061822;4.7192071731949e-05;2.35960358659745e-05;2.35960358659745e-05;2.35960358659745e-05;4.7192071731949e-05;2.35960358659745e-05;4.7192071731949e-05;4.71942989286707e-05;2.35…	0.00117395	0.000697795	0.0747016	0.0230196	4.2945e-06	0.000142436	4.9037e-06	0.102638	0.0269823
CCDC106_ENSG00000173581	0.000419791	18	6	0	1	1	2	1	0	0	0.000353957241964858;2.35982631677666e-05;4.71965263355332e-05;2.35971494643353e-05;2.35982631677666e-05;2.35993769765259e-05;2.35960358659745e-05;0.000118008024544991;4.71987539530517e-05;2.35971494643353e-05;2.35960358659745e-05;4.71942989286707e-05;4.71965263355332e-05;0.000141656435922811;2.36004908901839e-05;2.35982631677666e-05;2.36038332627826e-05;2.35982631677666e-05;2.35982631677666e-05;…	0.0604095	0.000255805	0.0380312	0.0202532	1.22516e-06	0.0349588	4.33818e-07	0.0479614	0.0227431
UGT1A1_ENSG00000241635	0.000448617	34	9	3	4	2	3	0	0	0	2.35960358659745e-05;2.35960358659745e-05;2.35960358659745e-05;2.35960358659745e-05;2.35960358659745e-05;2.35960358659745e-05;2.35960358659745e-05;2.35960358659745e-05;9.43975079061035e-05;2.36027190332264e-05;4.71942989286707e-05;4.71987539530517e-05;0.000141629685582738;7.07914483931777e-05;2.35982631677666e-05;4.71942989286707e-05;2.35960358659745e-05;2.35960358659745e-05;2.35960358659745e-05;…	0.00137374	0.00137606	0.0499793	0.015618	5.89774e-05	0.000412678	0.000181048	0.0608772	0.0172367
CCDC96_ENSG00000173013	0.000450526	24	6	4	0	1	2	2	0	0	4.7192071731949e-05;2.35960358659745e-05;2.35960358659745e-05;2.35960358659745e-05;2.35971494643353e-05;2.35960358659745e-05;4.7192071731949e-05;2.36004908901839e-05;2.35982631677666e-05;2.35971494643353e-05;0.000117980179329873;2.35960358659745e-05;2.35960358659745e-05;4.71965263355332e-05;7.07947895036432e-05;2.35971494643353e-05;0.000141576215195847;2.35971494643353e-05;2.35960358659745e-05;2.…	0.00415091	0.000417567	0.0479102	0.0167141	2.64812e-05	0.00151907	1.94533e-05	0.0586302	0.0184894
CLIP4_ENSG00000115295	0.000460745	59	10	4	4	1	0	2	0	0	2.35960358659745e-05;2.35960358659745e-05;2.35960358659745e-05;4.7192071731949e-05;0.000117980179329873;9.43841434638981e-05;2.35960358659745e-05;2.35960358659745e-05;2.35960358659745e-05;4.71942989286707e-05;2.35960358659745e-05;2.35960358659745e-05;4.7192071731949e-05;2.35960358659745e-05;2.35960358659745e-05;4.7192071731949e-05;9.43841434638981e-05;2.35960358659745e-05;2.35960358659745e-05;2.3…	0.00125093	0.00157281	0.0436209	0.0135174	5.88462e-05	0.000314611	0.000269047	0.054376	0.015092
LYPLA1_ENSG00000120992	0.000475487	12	4	1	2	0	0	0	0	0	4.7192071731949e-05;9.43841434638981e-05;9.43841434638981e-05;4.7192071731949e-05;2.35960358659745e-05;7.07881075979235e-05;2.35960358659745e-05;4.7192071731949e-05;2.35971494643353e-05;2.35971494643353e-05;2.35960358659745e-05;4.7192071731949e-05;2.35960358659745e-05;2.35960358659745e-05;2.35960358659745e-05;2.35960358659745e-05;2.36027190332264e-05;2.36049475968941e-05;2.3611635814052e-05	0.000355673	0.00343994	0.0845956	0.0236899	8.35231e-06	1.19725e-05	8.89527e-05	0.127135	0.029039
SAV1_ENSG00000151748	0.00049363	39	10	3	2	3	1	0	0	0	7.07881075979235e-05;0.000188768286927796;2.35960358659745e-05;2.35960358659745e-05;2.35960358659745e-05;4.7192071731949e-05;2.35960358659745e-05;2.35960358659745e-05;2.35960358659745e-05;4.7192071731949e-05;2.35960358659745e-05;2.35960358659745e-05;0.000117985747321848;2.35960358659745e-05;2.35960358659745e-05;9.43841434638981e-05;2.35960358659745e-05;0.000117980179329873;2.35971494643353e-05;2.…	0.0932348	0.00019768	0.028425	0.016934	5.57727e-06	0.0683617	1.16349e-06	0.0335107	0.0183861
CCT3_ENSG00000163468	0.000535416	50	8	6	1	3	1	0	0	0	2.35971494643353e-05;2.35982631677666e-05;2.35960358659745e-05;4.71965263355332e-05;0.000141576215195847;2.35960358659745e-05;2.35971494643353e-05;2.35960358659745e-05;2.35982631677666e-05;2.35960358659745e-05;0.000117980179329873;2.35960358659745e-05;2.35982631677666e-05;4.7192071731949e-05;2.35960358659745e-05;2.35960358659745e-05;2.35960358659745e-05;2.35971494643353e-05;4.7192071731949e-05;2.…	0.131792	0.000213046	0.0251099	0.0166614	2.78768e-06	0.10681	4.30625e-07	0.0287513	0.0178281
LYPD8_ENSG00000259823	0.000546174	6	2	1	1	0	2	0	0	0	2.35982631677666e-05;2.35960358659745e-05;7.07881075979235e-05;2.35960358659745e-05;2.35971494643353e-05;9.43930526710664e-05;0.000141582896786355;2.36004908901839e-05;4.7192071731949e-05;0.000235971494643697;4.72009817803678e-05;2.35960358659745e-05	0.0243513	0.000238904	0.0620889	0.0275762	8.38007e-05	0.010297	4.94783e-05	0.0806211	0.0314227
KIF18B_ENSG00000186185	0.000550196	47	13	3	1	3	3	0	0	0	2.35960358659745e-05;0.000117991315839176;7.07947895036432e-05;2.35960358659745e-05;2.35960358659745e-05;2.35960358659745e-05;4.7192071731949e-05;2.35960358659745e-05;2.35971494643353e-05;4.71942989286707e-05;2.35982631677666e-05;4.7192071731949e-05;2.35960358659745e-05;2.35960358659745e-05;2.35960358659745e-05;2.35960358659745e-05;4.71942989286707e-05;2.35971494643353e-05;2.35993769765259e-05;2.…	0.00680591	0.000560277	0.0394964	0.0145948	8.68607e-06	0.00288291	4.94969e-06	0.0478902	0.0160708
TACR1_ENSG00000115353	0.000570365	32	3	1	1	0	0	0	0	0	2.35971494643353e-05;2.35960358659745e-05;2.35960358659745e-05;4.71942989286707e-05;2.35960358659745e-05;2.35960358659745e-05;2.35960358659745e-05;2.35971494643353e-05;2.35971494643353e-05;2.35971494643353e-05;2.35960358659745e-05;2.35960358659745e-05;2.35960358659745e-05;7.07914483931777e-05;2.35960358659745e-05;2.35971494643353e-05;4.71965263355332e-05;9.43885978573413e-05;4.7192071731949e-05;2…	0.00179183	0.00135157	0.0697563	0.0223382	1.89696e-06	0.000191834	2.00587e-06	0.0994967	0.026678
INSYN2B_ENSG00000204767	0.000637046	27	7	2	1	0	1	1	0	0	2.35960358659745e-05;7.07881075979235e-05;0.000141576215195847;2.35960358659745e-05;2.35960358659745e-05;4.71942989286707e-05;2.35971494643353e-05;2.35971494643353e-05;2.35960358659745e-05;2.35960358659745e-05;0.000448324681453516;2.35960358659745e-05;2.35960358659745e-05;2.35960358659745e-05;9.43841434638981e-05;2.35960358659745e-05;2.35960358659745e-05;2.35960358659745e-05;4.7192071731949e-05;2…	0.0181554	0.000402348	0.0435279	0.018425	1.2486e-06	0.00694996	4.39628e-07	0.0568193	0.0210502
PNPLA4_ENSG00000006757	0.000658973	6	6	3	2	1	3	1	0	0	4.72076665255651e-05;7.11435739689359e-05;2.37748868702575e-05;0.000237355264293912;9.48971493504023e-05;0.000189886799617346;0.000449840453319147;2.36506666422608e-05;4.73035631121251e-05;7.08951342630289e-05;2.36584798888274e-05;9.44710533581182e-05;0.000118136208278448;7.08661220722111e-05;4.72388870503819e-05;4.72266177366271e-05;2.36227761082959e-05;4.72221573460985e-05;2.36216619315326e-05;…	0.00114827	0.00136722	0.0436323	0.0134194	4.44917e-05	9.51442e-05	0.00024635	0.06286	0.016107
TMPRSS7_ENSG00000176040	0.000671652	56	12	5	11	4	6	2	0	0	2.35960358659745e-05;2.35960358659745e-05;2.35960358659745e-05;4.7192071731949e-05;2.35960358659745e-05;0.000212364322793771;2.35960358659745e-05;2.35960358659745e-05;2.35960358659745e-05;9.43841434638981e-05;7.07881075979235e-05;4.71942989286707e-05;2.35971494643353e-05;0.000424728645587541;2.35960358659745e-05;2.35960358659745e-05;2.35971494643353e-05;0.000117985747321848;2.35960358659745e-05;2…	0.00176845	0.00220622	0.0343651	0.0109912	0.000166347	0.000913845	0.000483935	0.0386495	0.0116562
NCDN_ENSG00000020129	0.000692209	32	5	4	1	0	0	0	0	0	2.35982631677666e-05;2.36016049093416e-05;4.71942989286707e-05;2.35982631677666e-05;7.07947895036432e-05;7.07914483931777e-05;2.35960358659745e-05;2.35982631677666e-05;2.35971494643353e-05;2.35982631677666e-05;2.35971494643353e-05;2.35982631677666e-05;2.35971494643353e-05;2.35971494643353e-05;7.07881075979235e-05;2.35960358659745e-05;2.35971494643353e-05;2.35960358659745e-05;2.35960358659745e-05;…	0.0204821	0.000405607	0.0459292	0.0198193	6.09011e-07	0.0078034	1.09703e-07	0.0605311	0.0227521
RBPJ_ENSG00000168214	0.000746925	13	6	3	1	0	1	0	0	0	2.35960358659745e-05;4.74698566445154e-05;2.36049475968941e-05;0.00014162299957309;2.35960358659745e-05;4.7192071731949e-05;9.43841434638981e-05;7.07881075979235e-05;2.35960358659745e-05;2.35960358659745e-05;4.71942989286707e-05;7.07881075979235e-05;4.7192071731949e-05;2.35960358659745e-05;2.35960358659745e-05;2.35960358659745e-05;2.35960358659745e-05;2.35971494643353e-05;2.35960358659745e-05;4.7…	0.00118289	0.00148664	0.0756237	0.0233193	2.05931e-05	0.000204389	4.55684e-05	0.0991586	0.026702
NALCN_ENSG00000102452	0.000828317	90	13	6	1	2	1	1	0	0	2.35960358659745e-05;2.35960358659745e-05;2.35960358659745e-05;2.35960358659745e-05;0.000165172251061822;2.35960358659745e-05;2.35960358659745e-05;2.35960358659745e-05;7.07881075979235e-05;2.35960358659745e-05;2.35960358659745e-05;2.35960358659745e-05;9.43885978573413e-05;2.35960358659745e-05;4.71942989286707e-05;4.7192071731949e-05;2.35960358659745e-05;2.35971494643353e-05;2.35960358659745e-05;0…	0.0700582	0.000385079	0.0234172	0.0129267	3.12782e-06	0.0478318	4.95724e-07	0.0279414	0.01412
RGS2_ENSG00000116741	0.000832152	26	0	3	1	1	0	0	0	0	2.35960358659745e-05;2.35960358659745e-05;0.000117980179329873;2.35971494643353e-05;2.35960358659745e-05;2.35971494643353e-05;2.35982631677666e-05;2.35960358659745e-05;7.07881075979235e-05;7.07881075979235e-05;2.35960358659745e-05;7.07881075979235e-05;2.35960358659745e-05;2.35960358659745e-05;2.35971494643353e-05;2.35960358659745e-05;2.35960358659745e-05;2.35960358659745e-05;2.35960358659745e-05;…	0.00116708	0.00175774	0.0655191	0.0201795	1.47603e-06	6.72827e-05	1.56139e-06	0.0987278	0.0247705
EPHX4_ENSG00000172031	0.000836398	36	4	3	2	0	1	0	0	0	2.35960358659745e-05;2.35971494643353e-05;4.71942989286707e-05;2.35960358659745e-05;2.35960358659745e-05;2.35993769765259e-05;2.36373091283534e-05;2.35971494643353e-05;4.71987539530517e-05;2.36027190332264e-05;2.35960358659745e-05;2.35960358659745e-05;2.35960358659745e-05;2.35960358659745e-05;4.7192071731949e-05;7.07881075979235e-05;2.35960358659745e-05;2.35960358659745e-05;2.35960358659745e-05;0…	0.0139823	0.000599183	0.0459148	0.0186819	4.13779e-06	0.00548981	1.10985e-06	0.058608	0.0211064
LHPP_ENSG00000107902	0.000838059	33	11	1	0	2	1	1	0	0	2.36160967307913e-05;7.07981309293201e-05;2.36004908901839e-05;2.36038332627826e-05;2.36016049093416e-05;2.36060620368487e-05;2.36038332627826e-05;4.72255017707473e-05;0.000118035882907652;0.000117991315839176;4.71942989286707e-05;2.35971494643353e-05;2.35982631677666e-05;2.35971494643353e-05;2.35993769765259e-05;2.35993769765259e-05;2.35971494643353e-05;2.35993769765259e-05;2.36004908901839e-05;…	0.00049167	0.015226	0.0592035	0.0169869	0.000138985	9.73075e-05	0.00374356	0.0740254	0.0189945
STOML3_ENSG00000133115	0.000849766	24	5	1	2	2	2	1	0	0	2.35960358659745e-05;2.35971494643353e-05;9.43930526710664e-05;2.35960358659745e-05;2.35960358659745e-05;4.7192071731949e-05;2.35960358659745e-05;4.7192071731949e-05;2.35960358659745e-05;2.35960358659745e-05;2.35960358659745e-05;2.35960358659745e-05;2.35960358659745e-05;2.35960358659745e-05;2.35960358659745e-05;2.35971494643353e-05;0.000117980179329873;2.35960358659745e-05;2.35971494643353e-05;0.…	0.00200262	0.00143081	0.0495271	0.016029	9.74784e-05	0.000690511	0.000174259	0.0597325	0.017603
CFTR_ENSG00000001626	0.000849881	140	33	18	5	5	25	10	0	0	2.35960358659745e-05;2.35960358659745e-05;2.35982631677666e-05;0.000235982631678353;2.35960358659745e-05;2.35960358659745e-05;2.35960358659745e-05;0.000188777195714683;4.7192071731949e-05;2.35960358659745e-05;2.35960358659745e-05;9.43841434638981e-05;0.000141576215195847;2.35960358659745e-05;2.35960358659745e-05;7.07881075979235e-05;2.35960358659745e-05;2.35960358659745e-05;2.35960358659745e-05;7…	0.0421178	0.000443822	0.0136935	0.00673776	0.000102819	0.0328288	4.3527e-05	0.0150996	0.00707515
TWSG1_ENSG00000128791	0.000850775	17	7	0	1	0	0	0	0	0	2.35960358659745e-05;4.7192071731949e-05;2.35960358659745e-05;2.35960358659745e-05;2.35960358659745e-05;2.35960358659745e-05;2.35960358659745e-05;4.7192071731949e-05;2.35960358659745e-05;9.43841434638981e-05;4.7192071731949e-05;2.35960358659745e-05;4.7192071731949e-05;4.7192071731949e-05;2.35971494643353e-05;2.35960358659745e-05;4.7192071731949e-05;2.35960358659745e-05;4.7192071731949e-05;2.35960…	0.00765499	0.000671095	0.0682262	0.0255824	6.30023e-07	0.00164629	2.48335e-07	0.0950304	0.0301916
LEPROT_ENSG00000213625	0.000897471	6	3	1	0	0	0	0	0	0	4.71920720883645e-05;4.71920720883645e-05;2.35960360441823e-05;2.35960360441823e-05;4.71920720883645e-05;2.35960360441823e-05;2.35960360441823e-05;2.35960360441823e-05;7.0788104494568e-05;2.35960360441823e-05	0.00667855	0.000621057	0.0950391	0.0350379	9.17998e-07	0.000697393	3.26843e-07	0.148492	0.0437951
MANBAL_ENSG00000101363	0.000903777	9	2	0	0	0	0	0	0	0	2.35971494643353e-05;2.35971494643353e-05;2.35960358659745e-05;2.35960358659745e-05;2.35993769765259e-05;4.71987539530517e-05;2.35971494643353e-05;2.35971494643353e-05;4.71942989286707e-05;2.35971494643353e-05;2.35982631677666e-05	0.00341069	0.000782494	0.106651	0.0364237	6.87676e-09	0.000155169	2.63961e-07	0.177973	0.0470499
THNSL1_ENSG00000185875	0.000904536	58	10	6	7	1	2	2	0	0	7.07881075979235e-05;0.000353940537989618;2.35960358659745e-05;4.7192071731949e-05;2.35960358659745e-05;2.35960358659745e-05;2.35960358659745e-05;2.35960358659745e-05;2.35960358659745e-05;2.35960358659745e-05;4.7192071731949e-05;2.35960358659745e-05;2.35960358659745e-05;2.35960358659745e-05;2.35960358659745e-05;0.000235960358659745;2.35960358659745e-05;2.35960358659745e-05;2.35960358659745e-05;2.…	0.0131609	0.000694878	0.0299177	0.0120666	5.70608e-05	0.00704338	3.38344e-05	0.0353409	0.0131145
ATXN7L1_ENSG00000146776	0.000913083	72	9	7	2	1	4	0	0	0	2.36060620368487e-05;4.7192071731949e-05;2.35960358659745e-05;7.07881075979235e-05;2.35960358659745e-05;2.35960358659745e-05;2.35971494643353e-05;7.07881075979235e-05;2.35960358659745e-05;2.35960358659745e-05;2.35960358659745e-05;2.35982631677666e-05;2.35960358659745e-05;4.7192071731949e-05;2.35971494643353e-05;2.35971494643353e-05;0.000141576215195847;9.43930526710664e-05;2.35960358659745e-05;2.…	0.269164	0.000371635	0.0151948	0.013751	1.19319e-05	0.232018	2.61504e-06	0.0177742	0.0148716
ZNF638_ENSG00000075292	0.000919498	112	35	9	1	3	5	5	0	0	2.35971494643353e-05;0.000117980179329873;2.35960358659745e-05;2.35960358659745e-05;4.7192071731949e-05;0.000165180046250176;0.000235960358659745;2.35960358659745e-05;2.35960358659745e-05;2.35960358659745e-05;4.71942989286707e-05;2.35960358659745e-05;2.35960358659745e-05;2.35971494643353e-05;2.35971494643353e-05;2.35960358659745e-05;4.7192071731949e-05;2.35960358659745e-05;4.7192071731949e-05;4.7…	0.00236243	0.00364913	0.0272313	0.0089564	0.000116749	0.00102156	0.000424972	0.0317787	0.00967531
NKX2-5_ENSG00000183072	0.000937955	20	5	1	0	0	0	3	0	0	2.35993769765259e-05;2.35971494643353e-05;4.71942989286707e-05;7.07881075979235e-05;2.35971494643353e-05;7.07914483931777e-05;4.71942989286707e-05;2.35960358659745e-05;2.35971494643353e-05;2.35971494643353e-05;0.000283152430391694;2.35960358659745e-05;2.35960358659745e-05;2.35971494643353e-05;2.35960358659745e-05;4.7192071731949e-05;2.35960358659745e-05;2.35960358659745e-05;2.35993769765259e-05;2…	0.00186806	0.00110598	0.0514633	0.0165453	0.000246892	0.000708837	0.000374128	0.0609897	0.0180116
TMEM38B_ENSG00000095209	0.000989855	29	9	0	2	1	2	2	0	0	2.35960358659745e-05;0.000471987539527427;2.35971494643353e-05;0.000117991315839176;2.35993769765259e-05;4.72165824630801e-05;4.72076665255651e-05;0.000354024073640124;9.43885978573413e-05;2.35971494643353e-05;2.35971494643353e-05;9.43841434638981e-05;2.35960358659745e-05;2.35960358659745e-05;2.35971494643353e-05;2.35960358659745e-05;4.7192071731949e-05;2.35960358659745e-05;2.35960358659745e-05;4…	0.094919	0.000527407	0.0266731	0.0159719	3.2624e-05	0.0692691	1.38185e-05	0.0315615	0.0173734
SPATC1_ENSG00000186583	0.000990364	35	6	12	3	1	2	1	0	0	7.07881075979235e-05;2.35971494643353e-05;2.35960358659745e-05;7.07947895036432e-05;2.35960358659745e-05;9.43885978573413e-05;2.35960358659745e-05;2.35982631677666e-05;2.35971494643353e-05;4.72098951937882e-05;0.00016518784217471;7.07947895036432e-05;7.07881075979235e-05;2.35960358659745e-05;2.35971494643353e-05;2.36004908901839e-05;2.35982631677666e-05;2.35993769765259e-05;4.72121240736974e-05;4…	0.00773725	0.000945111	0.0389128	0.0146106	2.81871e-05	0.0034336	2.07709e-05	0.0469654	0.0160511
ZNF592_ENSG00000166716	0.000993287	77	17	3	7	1	5	0	0	0	2.35982631677666e-05;9.43841434638981e-05;2.35960358659745e-05;4.7192071731949e-05;4.7192071731949e-05;2.35971494643353e-05;2.35971494643353e-05;9.43841434638981e-05;4.7192071731949e-05;2.35982631677666e-05;2.35971494643353e-05;9.43885978573413e-05;2.35960358659745e-05;9.43841434638981e-05;2.35960358659745e-05;2.35960358659745e-05;2.35971494643353e-05;2.35982631677666e-05;9.43841434638981e-05;4.7…	0.177567	0.000410583	0.0156996	0.0116441	2.20723e-05	0.14565	5.88789e-06	0.0182835	0.0125654
RAB40A_ENSG00000172476	0.00100175	17	8	2	1	0	1	1	0	0	4.73370653302084e-05;2.37154896812665e-05;2.37356507709401e-05;7.10650904554831e-05;2.37513391031032e-05;2.37457313870257e-05;4.74287353888746e-05;2.37143676944373e-05;2.37166117736812e-05;0.000284099085019396;4.7308165385029e-05;2.37009468177208e-05;2.36987098128778e-05;9.46653275960444e-05;4.72835638292418e-05;2.36931205285967e-05;2.36819410533725e-05;4.72656838664499e-05;2.36696480004754e-05;2…	0.0016978	0.0015485	0.0498431	0.0158809	2.73155e-05	9.45857e-05	0.000130962	0.0771204	0.0197538
TCF23_ENSG00000163792	0.00100437	15	2	3	2	1	2	0	0	0	2.35971494643353e-05;0.000165180046250176;2.35960358659745e-05;2.35960358659745e-05;9.43841434638981e-05;2.35960358659745e-05;7.07881075979235e-05;7.07947895036432e-05;4.71942989286707e-05;2.35960358659745e-05;2.35993769765259e-05;0.000141582896786355;2.35971494643353e-05;2.35960358659745e-05;2.36027190332264e-05;7.07914483931777e-05;2.35993769765259e-05;9.43841434638981e-05;2.35960358659745e-05;…	0.0150454	0.000605548	0.0547621	0.0225239	6.04557e-05	0.0065032	3.16374e-05	0.0686018	0.0252095
ITGB7_ENSG00000139626	0.00102805	64	8	5	1	0	1	0	0	0	4.71942989286707e-05;7.08081570996792e-05;4.71942989286707e-05;7.07947895036432e-05;2.35960358659745e-05;2.35982631677666e-05;2.35982631677666e-05;2.36016049093416e-05;2.36049475968941e-05;2.35982631677666e-05;2.36004908901839e-05;2.35993769765259e-05;2.35971494643353e-05;2.36060620368487e-05;2.36082912315401e-05;2.36016049093416e-05;7.08081570996792e-05;2.35993769765259e-05;2.35971494643353e-05;…	0.0334369	0.00060579	0.0328821	0.0154608	7.03341e-07	0.0163942	1.25494e-07	0.0418711	0.0174461
E2F8_ENSG00000129173	0.00103745	46	8	3	1	1	3	5	0	0	2.35971494643353e-05;0.000235960358659745;2.35960358659745e-05;0.000117980179329873;7.07881075979235e-05;2.35971494643353e-05;4.71965263355332e-05;2.35971494643353e-05;0.000377536573855592;2.35960358659745e-05;2.35960358659745e-05;2.35960358659745e-05;2.35971494643353e-05;2.35971494643353e-05;2.35960358659745e-05;4.71942989286707e-05;0.000424728645587541;2.35960358659745e-05;2.35960358659745e-05;…	0.0572045	0.00045791	0.0234164	0.0123131	0.000212443	0.0398013	8.74563e-05	0.027363	0.0133101
AC068631.2_ENSG00000283149	0.00104949	13	1	1	0	0	0	0	0	0	2.35960358659745e-05;2.35960358659745e-05;2.35960358659745e-05;2.35960358659745e-05;4.7192071731949e-05;2.35960358659745e-05;2.35960358659745e-05;2.35960358659745e-05;2.35960358659745e-05;7.07881075979235e-05;2.35960358659745e-05;2.35982631677666e-05;2.35960358659745e-05;2.35960358659745e-05;2.35982631677666e-05	0.00166378	0.00189862	0.0998777	0.0317628	2.22807e-06	5.7628e-05	1.34136e-06	0.163418	0.0406278
RPGRIP1_ENSG00000092200	0.00108647	64	14	5	5	1	3	0	0	0	7.07881075979235e-05;9.43841434638981e-05;2.35960358659745e-05;2.35960358659745e-05;2.35982631677666e-05;2.35960358659745e-05;2.35960358659745e-05;7.07881075979235e-05;2.35960358659745e-05;2.35960358659745e-05;4.7192071731949e-05;2.35960358659745e-05;2.35971494643353e-05;0.000117996884881857;4.7192071731949e-05;2.35960358659745e-05;2.35960358659745e-05;0.000235960358659745;4.7192071731949e-05;2.3…	0.0530671	0.000554798	0.0243448	0.0125854	2.88918e-06	0.0351623	5.39157e-07	0.0288684	0.0137045
SLC22A31_ENSG00000259803	0.00115428	20	11	3	0	0	3	1	0	0	4.72076665255651e-05;4.72098951937882e-05;0.000354057498937532;2.36038332627826e-05;2.3611635814052e-05;7.08248736974529e-05;2.36049475968941e-05;2.36027190332264e-05;2.36049475968941e-05;4.7223271628104e-05;2.35993769765259e-05;7.07981309293201e-05;4.71942989286707e-05;2.35971494643353e-05;2.35982631677666e-05;0.000236049475967568;2.35982631677666e-05;4.71965263355332e-05;2.35971494643353e-05;4.…	0.00658012	0.00121621	0.046707	0.0171883	4.39023e-05	0.0023177	3.44352e-05	0.0586918	0.0192674
SRRT_ENSG00000087087	0.00121273	47	12	3	3	2	1	0	0	0	4.71965263355332e-05;2.36016049093416e-05;2.36004908901839e-05;2.36016049093416e-05;2.35993769765259e-05;2.35982631677666e-05;2.36071765820454e-05;2.36016049093416e-05;2.37090426286251e-05;2.35971494643353e-05;2.35960358659745e-05;2.36004908901839e-05;2.35960358659745e-05;2.35982631677666e-05;2.35960358659745e-05;2.35960358659745e-05;4.71965263355332e-05;4.72032098186832e-05;7.07881075979235e-05;…	0.00682904	0.00165933	0.0410072	0.0151594	8.31628e-05	0.00247858	9.25563e-05	0.0513114	0.0169572
NOP10_ENSG00000182117	0.00125937	7	2	1	0	0	0	0	0	0	2.35960358659745e-05;2.35971494643353e-05;2.35982631677666e-05;2.35960358659745e-05;2.36004908901839e-05;7.07981309293201e-05;4.71942989286707e-05;2.35982631677666e-05;4.71942989286707e-05;2.35960358659745e-05	0.00274475	0.0013466	0.109656	0.0366134	3.64972e-08	7.55219e-05	4.78763e-08	0.191512	0.0483839
MTFR1L_ENSG00000117640	0.00137595	25	3	1	1	0	3	1	0	0	0.00025955639452572;2.35960358659745e-05;2.35971494643353e-05;2.35971494643353e-05;2.35971494643353e-05;9.43885978573413e-05;0.000235960358659745;2.35971494643353e-05;2.35960358659745e-05;2.35960358659745e-05;2.35960358659745e-05;0.000188768286927796;2.35960358659745e-05;2.35960358659745e-05;7.07914483931777e-05;2.35960358659745e-05;2.35960358659745e-05;4.7192071731949e-05;2.36016049093416e-05;0.…	0.109456	0.000639308	0.0311113	0.0194368	3.229e-05	0.0766245	1.20591e-05	0.0380667	0.0214991
KCND3_ENSG00000171385	0.0013995	30	5	1	1	0	2	0	0	0	2.35960358659745e-05;2.35971494643353e-05;4.7192071731949e-05;4.7192071731949e-05;2.35960358659745e-05;2.35960358659745e-05;2.35960358659745e-05;7.07881075979235e-05;2.35960358659745e-05;0.000188768286927796;2.35960358659745e-05;2.35960358659745e-05;2.35960358659745e-05;9.43841434638981e-05;4.7192071731949e-05;2.35982631677666e-05;2.35960358659745e-05;4.7192071731949e-05;2.35960358659745e-05;2.35…	0.00678382	0.00140333	0.0532414	0.0196661	2.07267e-05	0.00220682	1.3805e-05	0.0680551	0.0222338
BCL6_ENSG00000113916	0.00142755	43	8	5	3	2	2	2	0	0	2.35960358659745e-05;4.7192071731949e-05;2.35960358659745e-05;2.35971494643353e-05;2.35993769765259e-05;2.35993769765259e-05;2.35960358659745e-05;2.35971494643353e-05;9.43885978573413e-05;7.07881075979235e-05;2.35960358659745e-05;2.35960358659745e-05;2.35960358659745e-05;2.35971494643353e-05;2.35960358659745e-05;2.35960358659745e-05;2.35960358659745e-05;7.07947895036432e-05;2.35971494643353e-05;2…	0.0333666	0.000814154	0.0302238	0.0142053	3.9767e-05	0.0190503	1.55466e-05	0.0366987	0.0156528
CNTD1_ENSG00000176563	0.00147953	12	5	0	0	2	1	2	0	0	0.000118019166313312;2.35960358659745e-05;2.35960358659745e-05;2.35960358659745e-05;2.35960358659745e-05;0.000141576215195847;2.35960358659745e-05;2.35960358659745e-05;4.71987539530517e-05;4.7192071731949e-05;4.7192071731949e-05;2.35960358659745e-05;2.35960358659745e-05;2.35971494643353e-05;0.000117985747321848;0.000424768737021859;2.36004908901839e-05;2.36016049093416e-05;0.00033043806646929;4.7…	0.00126723	0.00311015	0.0527609	0.0163686	0.000300067	0.000258379	0.000622556	0.0677956	0.0185548
TYW1_ENSG00000198874	0.00150408	46	7	3	2	1	3	1	0	0	2.35971494643353e-05;2.35971494643353e-05;2.35960358659745e-05;2.35960358659745e-05;2.35960358659745e-05;2.35960358659745e-05;2.35971494643353e-05;2.35960358659745e-05;2.35960358659745e-05;2.35960358659745e-05;2.35960358659745e-05;2.35960358659745e-05;2.35971494643353e-05;2.35982631677666e-05;2.35982631677666e-05;2.35960358659745e-05;2.35971494643353e-05;4.71942989286707e-05;4.7192071731949e-05;2…	0.372354	0.000728087	0.0142885	0.0160172	2.19155e-05	0.336679	6.70689e-06	0.0165704	0.0172474
SRSF5_ENSG00000100650	0.00163418	20	11	1	2	1	1	1	0	0	4.71965263355332e-05;2.35960358659745e-05;2.35960358659745e-05;2.35960358659745e-05;2.35960358659745e-05;4.7192071731949e-05;4.7192071731949e-05;2.35960358659745e-05;2.35960358659745e-05;4.7192071731949e-05;2.35960358659745e-05;4.7192071731949e-05;4.7192071731949e-05;2.35960358659745e-05;2.35960358659745e-05;2.35960358659745e-05;2.35960358659745e-05;2.35971494643353e-05;4.7192071731949e-05;2.3596…	0.00199607	0.00552872	0.0554868	0.0179522	0.000305238	0.000473255	0.00122049	0.0709649	0.0203021
CSMD2_ENSG00000121904	0.00164978	254	84	19	15	2	10	12	0	0	2.36016049093416e-05;2.35960358659745e-05;2.35982631677666e-05;4.7192071731949e-05;2.35960358659745e-05;2.35971494643353e-05;2.35993769765259e-05;2.35993769765259e-05;4.72054380664528e-05;2.35971494643353e-05;2.35982631677666e-05;4.71987539530517e-05;9.43930526710664e-05;4.71942989286707e-05;7.07914483931777e-05;0.00025955639452572;4.71942989286707e-05;2.35960358659745e-05;4.71987539530517e-05;2.…	0.379565	0.000661579	0.00532043	0.0060549	8.92219e-05	0.357698	2.66678e-05	0.00582864	0.00633712
TMED1_ENSG00000099203	0.00167347	25	11	2	0	1	0	0	0	0	2.35960358659745e-05;0.000117985747321848;4.7192071731949e-05;2.35960358659745e-05;2.35960358659745e-05;2.35960358659745e-05;2.35960358659745e-05;2.35960358659745e-05;7.07881075979235e-05;4.7192071731949e-05;4.7192071731949e-05;2.35960358659745e-05;4.71942989286707e-05;4.71987539530517e-05;2.36004908901839e-05;2.35971494643353e-05;2.35982631677666e-05;2.35971494643353e-05;2.35971494643353e-05;2.3…	0.0052508	0.00261874	0.060146	0.0215482	5.27649e-05	0.00154614	6.34417e-05	0.0773734	0.0244398
TAAR9_ENSG00000237110	0.00168074	21	4	6	2	0	2	1	0	0	2.35960358659745e-05;0.000353940537989618;7.07914483931777e-05;2.35971494643353e-05;2.35960358659745e-05;7.07881075979235e-05;2.35960358659745e-05;7.07914483931777e-05;7.07947895036432e-05;7.08014726702083e-05;2.35993769765259e-05;4.72054380664528e-05;2.35960358659745e-05;7.07914483931777e-05;9.43841434638981e-05;2.35960358659745e-05;2.35960358659745e-05;0.000165172251061822;2.35960358659745e-05;…	0.0212634	0.00103752	0.0388838	0.016882	0.000131291	0.00859607	7.46696e-05	0.0506076	0.0192592
CEP85_ENSG00000130695	0.00171297	53	16	8	4	3	5	2	0	0	2.35960358659745e-05;2.35982631677666e-05;0.000424768737021859;4.7192071731949e-05;2.35971494643353e-05;9.43885978573413e-05;2.35971494643353e-05;2.36004908901839e-05;0.000117980179329873;2.35971494643353e-05;2.35960358659745e-05;2.35971494643353e-05;2.35960358659745e-05;0.000141576215195847;4.7192071731949e-05;2.35960358659745e-05;2.35960358659745e-05;7.07881075979235e-05;2.35960358659745e-05;2.…	0.00284147	0.00627183	0.0347608	0.0116476	0.000445096	0.00134064	0.00144334	0.0401429	0.0125167
TUFM_ENSG00000178952	0.00176859	37	7	1	0	1	4	0	0	0	0.000188777195714683;4.7192071731949e-05;2.35960358659745e-05;2.35960358659745e-05;4.7192071731949e-05;2.35960358659745e-05;4.7192071731949e-05;2.35971494643353e-05;4.7192071731949e-05;2.35960358659745e-05;2.35971494643353e-05;2.35971494643353e-05;0.000188777195714683;2.36004908901839e-05;2.35971494643353e-05;2.35982631677666e-05;2.35993769765259e-05;2.35971494643353e-05;2.35960358659745e-05;2.35…	0.00402669	0.00332312	0.0479183	0.0166611	0.000165934	0.00143078	0.000266509	0.0588887	0.0184699
CFAP97D2_ENSG00000283361	0.00179368	5	2	0	0	0	1	0	0	0	2.35960358659745e-05;2.35960358659745e-05;4.71942989286707e-05;2.35960358659745e-05;2.35971494643353e-05;2.35960358659745e-05;4.71942989286707e-05;0.000165172251061822	0.00125839	0.00494388	0.124564	0.0386208	2.01824e-05	2.19485e-05	0.000193391	0.215725	0.0508296
DNAJB8_ENSG00000179407	0.00183961	23	6	4	2	0	1	1	0	0	2.35971494643353e-05;4.7192071731949e-05;7.07914483931777e-05;7.07947895036432e-05;2.35982631677666e-05;0.00014159626185864;2.35960358659745e-05;2.35982631677666e-05;2.35971494643353e-05;9.43885978573413e-05;2.35982631677666e-05;2.36016049093416e-05;2.36160967307913e-05;7.08048147280248e-05;2.35971494643353e-05;2.36004908901839e-05;2.36027190332264e-05;2.36004908901839e-05;2.36016049093416e-05;2.…	0.014064	0.00144047	0.046746	0.0190363	7.69491e-05	0.00632525	4.53766e-05	0.0577914	0.0211657
WIPF1_ENSG00000115935	0.00189284	40	3	3	1	0	2	1	0	0	2.35982631677666e-05;2.35960358659745e-05;4.7192071731949e-05;7.07881075979235e-05;2.35960358659745e-05;2.35971494643353e-05;2.35971494643353e-05;2.35971494643353e-05;2.35960358659745e-05;2.35960358659745e-05;2.35960358659745e-05;2.35971494643353e-05;2.36071765820454e-05;2.35960358659745e-05;2.35960358659745e-05;2.35960358659745e-05;2.35982631677666e-05;2.35982631677666e-05;7.08583305791782e-05;0…	0.0152743	0.00150984	0.0400348	0.0165037	8.25714e-05	0.00669995	5.12939e-05	0.0500144	0.0184459
KIF19_ENSG00000196169	0.00189358	104	31	16	6	5	7	5	0	0	2.35960358659745e-05;2.35971494643353e-05;2.36027190332264e-05;9.43841434638981e-05;7.07881075979235e-05;9.43975079061035e-05;0.000424889056748214;0.000188795015812207;2.35993769765259e-05;2.36027190332264e-05;9.43930526710664e-05;0.000259593146742557;0.00021238436851093;7.08248736974529e-05;2.36016049093416e-05;2.36049475968941e-05;2.36082912315401e-05;2.35982631677666e-05;7.07981309293201e-05;4…	0.0518486	0.000960353	0.0162895	0.00837771	0.000189882	0.038943	8.16794e-05	0.0183688	0.00889621
PCDHGB3_ENSG00000262209	0.00193494	50	10	4	0	1	4	2	0	0	4.7192071731949e-05;2.35960358659745e-05;2.35960358659745e-05;4.7192071731949e-05;2.35971494643353e-05;2.35960358659745e-05;2.35960358659745e-05;2.35960358659745e-05;2.35960358659745e-05;2.35960358659745e-05;2.35971494643353e-05;0.000188777195714683;4.7192071731949e-05;2.35960358659745e-05;2.35960358659745e-05;4.71942989286707e-05;2.35960358659745e-05;4.7192071731949e-05;2.35960358659745e-05;2.35…	0.00447045	0.00414021	0.0371986	0.0130847	0.000331909	0.00168595	0.000723385	0.0453966	0.0144547
OFD1_ENSG00000046651	0.00194691	7	4	2	0	0	1	0	0	0	2.39348970844619e-05;4.9645037955145e-05;2.48299150659167e-05;2.42341993039124e-05;2.44224100102796e-05;2.442718259141e-05;0.000170998632251733;4.74878905885802e-05;2.38197322611084e-05;2.38185975526845e-05;4.7609979039112e-05;9.71156646892118e-05;4.90604915527579e-05;7.17360114447119e-05	0.00178949	0.00594441	0.0857148	0.0274453	6.60883e-05	0.000153484	0.000140432	0.125915	0.0332637
OFD1_ENSG00000046651	0.00194691	7	4	2	0	0	1	0	0	0	2.39348970844619e-05;4.9645037955145e-05;2.48299150659167e-05;2.42341993039124e-05;2.44224100102796e-05;2.442718259141e-05;0.000170998632251733;4.74878905885802e-05;2.38197322611084e-05;2.38185975526845e-05;4.7609979039112e-05;9.71156646892118e-05;4.90604915527579e-05;7.17360114447119e-05	0.0017895	0.00594443	0.0857148	0.0274453	6.60887e-05	0.000153485	0.000140433	0.125915	0.0332637
SLFN5_ENSG00000166750	0.00194869	34	3	5	0	2	4	1	0	0	2.35960358659745e-05;7.07914483931777e-05;0.000117980179329873;2.35960358659745e-05;2.35960358659745e-05;4.7192071731949e-05;4.7192071731949e-05;2.35960358659745e-05;0.000117980179329873;2.35960358659745e-05;0.000141576215195847;2.35960358659745e-05;2.35960358659745e-05;0.000165172251061822;2.35971494643353e-05;2.35971494643353e-05;2.35971494643353e-05;2.35982631677666e-05;0.000141576215195847;2.…	0.00658365	0.00264611	0.044938	0.0165383	0.000222322	0.00341518	0.000212382	0.0521678	0.0178189
HIST1H2BG_ENSG00000273802	0.00202474	17	0	2	0	0	1	0	0	0	2.35971494643353e-05;2.35971494643353e-05;2.35960358659745e-05;2.35982631677666e-05;2.35971494643353e-05;2.35971494643353e-05;7.07947895036432e-05;2.35960358659745e-05;2.35960358659745e-05;2.35960358659745e-05;2.35960358659745e-05;2.35960358659745e-05;2.35960358659745e-05;2.35971494643353e-05;2.35971494643353e-05;2.35960358659745e-05;2.35960358659745e-05;2.35960358659745e-05;7.07881075979235e-05;…	0.00338527	0.00265301	0.0795779	0.027156	0.000145849	0.000565759	0.000262846	0.110138	0.031947
CAV1_ENSG00000105974	0.00206605	16	8	1	0	0	2	0	0	0	4.7192071731949e-05;2.35960358659745e-05;4.7192071731949e-05;2.35960358659745e-05;4.71965263355332e-05;2.35960358659745e-05;0.000188768286927796;2.35971494643353e-05;7.07914483931777e-05;4.71965263355332e-05;2.35971494643353e-05;2.35960358659745e-05;4.7192071731949e-05;2.35960358659745e-05;4.71965263355332e-05;2.35960358659745e-05;4.71965263355332e-05;2.35960358659745e-05;2.35960358659745e-05;2.3…	0.0164298	0.00168227	0.0544168	0.022681	0.000133811	0.00823788	7.49767e-05	0.0659923	0.0249766
ADPGK_ENSG00000159322	0.00207506	51	13	4	3	0	1	1	0	0	4.7192071731949e-05;4.7192071731949e-05;2.35960358659745e-05;2.35960358659745e-05;2.35971494643353e-05;2.35971494643353e-05;2.35971494643353e-05;2.35960358659745e-05;2.35960358659745e-05;2.35960358659745e-05;4.7192071731949e-05;4.7192071731949e-05;2.35971494643353e-05;2.35960358659745e-05;2.35960358659745e-05;4.7192071731949e-05;2.35960358659745e-05;7.07881075979235e-05;2.35971494643353e-05;7.079…	0.00982217	0.00228327	0.0367855	0.0142467	0.00041045	0.00423573	0.000530304	0.0451327	0.0157804
PATE3_ENSG00000236027	0.00208227	5	3	0	0	0	0	0	0	0	4.7192071731949e-05;4.7192071731949e-05;2.35960358659745e-05;2.35960358659745e-05;2.35960358659745e-05;4.7192071731949e-05;2.35960358659745e-05;2.35971494643353e-05	0.0186933	0.00121877	0.0947455	0.04029	7.87101e-07	0.00290553	3.66761e-07	0.151884	0.0510094
TFAP2A_ENSG00000137203	0.00209374	29	3	5	1	0	0	0	0	0	2.35960358659745e-05;2.35960358659745e-05;2.35993769765259e-05;4.7192071731949e-05;4.71965263355332e-05;2.35960358659745e-05;2.35971494643353e-05;2.35982631677666e-05;2.35960358659745e-05;2.35971494643353e-05;9.43841434638981e-05;2.35960358659745e-05;2.35960358659745e-05;2.35960358659745e-05;2.35960358659745e-05;2.35960358659745e-05;2.35960358659745e-05;7.07914483931777e-05;4.7192071731949e-05;2.…	0.0317212	0.00122941	0.0455392	0.0212017	5.99754e-06	0.0143642	1.51665e-06	0.0591511	0.0241628
PLA2G4C_ENSG00000105499	0.00209505	20	8	6	3	2	4	2	0	0	0.000141576215195847;2.35960358659745e-05;2.35960358659745e-05;2.35960358659745e-05;9.43930526710664e-05;0.000141643059490556;2.36082912315401e-05;2.35982631677666e-05;0.000165180046250176;2.35982631677666e-05;4.7192071731949e-05;0.000283152430391694;4.71942989286707e-05;7.07881075979235e-05;2.35960358659745e-05;2.35960358659745e-05;7.07881075979235e-05;4.7192071731949e-05;2.36082912315401e-05;4.…	0.0255996	0.00124329	0.0305298	0.0136768	0.000486119	0.0158917	0.000289531	0.0356261	0.0147741
CD247_ENSG00000198821	0.00211478	13	4	0	0	2	3	0	0	0	0.000117980179329873;2.35960358659745e-05;2.35960358659745e-05;4.7192071731949e-05;4.71965263355332e-05;2.35971494643353e-05;2.35960358659745e-05;0.000141576215195847;0.000235960358659745;2.35960358659745e-05;2.35982631677666e-05;2.35971494643353e-05;4.71987539530517e-05;0.000188803927121471;2.35971494643353e-05;2.35960358659745e-05;2.35982631677666e-05;2.35993769765259e-05;0.000117980179329873;2…	0.00377223	0.0034872	0.0629296	0.0217253	0.000177787	0.000716456	0.000303316	0.0858467	0.0253744
SPDEF_ENSG00000124664	0.00212084	23	4	3	0	0	0	1	0	0	2.35960358659745e-05;2.35993769765259e-05;2.35971494643353e-05;4.71942989286707e-05;2.35960358659745e-05;2.35971494643353e-05;7.07914483931777e-05;4.71942989286707e-05;2.35960358659745e-05;7.08014726702083e-05;2.35993769765259e-05;2.35982631677666e-05;2.35971494643353e-05;7.07981309293201e-05;4.72009817803678e-05;2.35960358659745e-05;2.35971494643353e-05;4.7192071731949e-05;4.7192071731949e-05;2.…	0.350587	0.00134923	0.0197907	0.0212016	6.00677e-05	0.308262	3.45258e-05	0.0235751	0.0231384
TMEM33_ENSG00000109133	0.00216046	16	4	2	2	1	1	0	0	0	2.35960358659745e-05;2.35960358659745e-05;7.07881075979235e-05;2.35960358659745e-05;2.35960358659745e-05;2.35960358659745e-05;2.35960358659745e-05;4.71942989286707e-05;2.35960358659745e-05;2.35960358659745e-05;2.35960358659745e-05;7.07881075979235e-05;2.35960358659745e-05;9.43841434638981e-05;2.35960358659745e-05;4.71942989286707e-05;2.35960358659745e-05;0.000188768286927796;9.43841434638981e-05;…	0.0226931	0.00133379	0.0568361	0.0249438	0.00015346	0.0136943	7.51141e-05	0.0665254	0.026986
CFAP157_ENSG00000160401	0.00219771	30	5	6	1	1	3	1	0	0	2.35982631677666e-05;2.36049475968941e-05;4.72277321238748e-05;0.000118253630383011;2.36227912693451e-05;0.000259777064047975;2.3611635814052e-05;2.36138660619374e-05;7.07881075979235e-05;2.35971494643353e-05;4.7192071731949e-05;0.000259568644108204;2.35982631677666e-05;2.35971494643353e-05;2.35971494643353e-05;0.000141582896786355;2.35982631677666e-05;4.71942989286707e-05;2.35960358659745e-05;2.…	0.373835	0.00100415	0.0154409	0.0173627	0.000200803	0.341599	7.62493e-05	0.017655	0.0185645
GALNT8_ENSG00000130035	0.00220122	63	11	7	5	1	4	4	0	0	2.35960358659745e-05;2.35971494643353e-05;4.71965263355332e-05;2.35971494643353e-05;2.35971494643353e-05;9.44510035414945e-05;2.3611635814052e-05;2.36138660619374e-05;2.36127508853736e-05;2.36094059871352e-05;2.36094059871352e-05;2.36205593351819e-05;0.000165203436232317;2.35993769765259e-05;4.7192071731949e-05;2.35960358659745e-05;0.000165172251061822;0.000330344502123643;2.35960358659745e-05;2.…	0.13105	0.000987881	0.0169189	0.0112048	0.000158592	0.106436	5.7788e-05	0.0193394	0.0119791
TOP3A_ENSG00000177302	0.00222401	69	18	7	5	3	0	3	0	0	4.71965263355332e-05;2.35971494643353e-05;2.35971494643353e-05;4.71942989286707e-05;2.35993769765259e-05;7.07914483931777e-05;2.35960358659745e-05;2.35971494643353e-05;9.43841434638981e-05;7.07881075979235e-05;2.35971494643353e-05;2.35971494643353e-05;0.000117985747321848;2.35982631677666e-05;4.7192071731949e-05;2.35960358659745e-05;4.7192071731949e-05;9.43841434638981e-05;2.35960358659745e-05;2.…	0.0447408	0.00129194	0.0238874	0.0119015	0.000130042	0.0328256	5.31776e-05	0.0270084	0.012655
SIGLEC11_ENSG00000161640	0.00230894	15	0	1	2	3	0	0	0	0	2.3611635814052e-05;2.36060620368487e-05;7.08851188551811e-05;2.35982631677666e-05;2.35960358659745e-05;2.36016049093416e-05;2.35960358659745e-05;2.35960358659745e-05;2.36049475968941e-05;0.000165211234365391;2.36038332627826e-05;2.35971494643353e-05;2.36071765820454e-05;9.44242481473948e-05;0.000118002454451263;0.000118019166313312;9.44331649261602e-05;2.41440919441933e-05;2.38538237620548e-05;2…	0.00240873	0.00634736	0.075411	0.0248506	0.000237692	0.000503207	0.000687674	0.0991175	0.0284899
AC008982.1_ENSG00000268083	0.00234553	13	5	0	1	0	1	1	0	0	0.000330360092500351;4.71942989286707e-05;2.35960358659745e-05;4.71942989286707e-05;9.43841434638981e-05;4.72076665255651e-05;4.72009817803678e-05;2.35971494643353e-05;2.35960358659745e-05;2.35982631677666e-05;2.35971494643353e-05;2.35960358659745e-05;0.000212364322793771;2.35960358659745e-05;2.35971494643353e-05;4.7192071731949e-05;2.35960358659745e-05;2.35971494643353e-05;2.35960358659745e-05;2…	0.00353573	0.00348859	0.0645994	0.0221469	0.000316999	0.00090621	0.000541849	0.0835935	0.0251929
CLRN2_ENSG00000249581	0.00238068	26	5	2	0	0	1	2	0	0	2.35960358659745e-05;2.35982631677666e-05;2.35960358659745e-05;2.35971494643353e-05;2.35960358659745e-05;2.35971494643353e-05;4.71965263355332e-05;2.35982631677666e-05;2.35971494643353e-05;2.35960358659745e-05;2.35960358659745e-05;4.7192071731949e-05;2.35960358659745e-05;2.35960358659745e-05;2.35960358659745e-05;7.07914483931777e-05;2.35971494643353e-05;4.7192071731949e-05;0.000283152430391694;2.…	0.0359957	0.00135031	0.0406678	0.0193936	7.68649e-05	0.0192256	3.33345e-05	0.0506862	0.0216504
RBM12B_ENSG00000183808	0.00242899	48	14	9	3	3	4	3	0	0	2.35971494643353e-05;2.35960358659745e-05;2.35960358659745e-05;4.7192071731949e-05;7.07881075979235e-05;2.35982631677666e-05;4.7192071731949e-05;4.71942989286707e-05;7.07914483931777e-05;0.000283152430391694;0.000188777195714683;2.35960358659745e-05;2.35960358659745e-05;2.35960358659745e-05;7.07881075979235e-05;0.000117980179329873;2.35960358659745e-05;4.72054380664528e-05;2.36160967307913e-05;2.…	0.00146809	0.029373	0.0370551	0.0116492	0.000991418	0.000727849	0.0119532	0.0418101	0.012374
ELANE_ENSG00000197561	0.00243223	20	3	0	0	0	1	0	0	0	2.35982631677666e-05;4.72165824630801e-05;2.35993769765259e-05;2.36082912315401e-05;2.36127508853736e-05;2.36016049093416e-05;2.35982631677666e-05;2.36205593351819e-05;2.3611635814052e-05;2.35982631677666e-05;2.36027190332264e-05;2.35982631677666e-05;2.36016049093416e-05;4.71987539530517e-05;2.36027190332264e-05;0.000141589579007286;2.35982631677666e-05;2.36016049093416e-05;4.72054380664528e-05;2…	0.00525786	0.00388759	0.0728257	0.0260949	4.89196e-05	0.000741215	7.09664e-05	0.10643	0.0315455
MPHOSPH8_ENSG00000196199	0.0024373	54	14	1	0	4	2	2	0	0	2.35971494643353e-05;2.35960358659745e-05;2.35960358659745e-05;2.36328401938968e-05;4.71987539530517e-05;4.7192071731949e-05;2.36149813437433e-05;2.36004908901839e-05;2.35960358659745e-05;7.07881075979235e-05;4.71942989286707e-05;2.35993769765259e-05;2.35960358659745e-05;2.35971494643353e-05;2.35960358659745e-05;2.35960358659745e-05;2.35960358659745e-05;0.000117980179329873;2.35960358659745e-05;2…	0.224901	0.00109265	0.016269	0.0134056	0.000570616	0.193695	0.000238914	0.0186586	0.0143558
SUOX_ENSG00000139531	0.00244246	35	11	5	2	2	6	0	0	0	2.35960358659745e-05;2.35960358659745e-05;2.35960358659745e-05;4.7192071731949e-05;2.36016049093416e-05;2.35971494643353e-05;2.35960358659745e-05;2.35960358659745e-05;0.000235960358659745;2.35982631677666e-05;2.35960358659745e-05;0.000117980179329873;2.35971494643353e-05;2.35982631677666e-05;4.71942989286707e-05;0.000141589579007286;0.00014159626185864;4.71942989286707e-05;4.7192071731949e-05;2.3…	0.0228017	0.00166621	0.0318531	0.0139906	0.00039413	0.0142932	0.000245847	0.0368787	0.0150537
NMRK1_ENSG00000106733	0.00247439	21	6	2	1	1	0	0	0	0	2.35960358659745e-05;2.35960358659745e-05;7.07914483931777e-05;2.35960358659745e-05;2.35971494643353e-05;4.7192071731949e-05;2.35960358659745e-05;0.000117980179329873;7.07881075979235e-05;2.35960358659745e-05;2.35960358659745e-05;2.35960358659745e-05;2.35960358659745e-05;4.7192071731949e-05;2.35960358659745e-05;4.7192071731949e-05;4.7192071731949e-05;4.7192071731949e-05;2.35960358659745e-05;4.719…	0.0131541	0.00210107	0.0548229	0.0221098	2.14201e-05	0.0038858	1.20471e-05	0.0743308	0.0257442
TRPM1_ENSG00000134160	0.00254181	149	35	11	10	10	7	7	0	0	2.35960358659745e-05;2.35971494643353e-05;2.35960358659745e-05;4.7192071731949e-05;2.35960358659745e-05;0.000424728645587541;4.7192071731949e-05;2.35960358659745e-05;2.35971494643353e-05;2.35960358659745e-05;2.35971494643353e-05;2.35960358659745e-05;9.43841434638981e-05;2.35960358659745e-05;2.35960358659745e-05;2.35960358659745e-05;2.35960358659745e-05;2.35960358659745e-05;0.000283179158014573;4.…	0.0111049	0.00485121	0.0198029	0.00779833	0.000391614	0.00711303	0.000515147	0.0222463	0.00826536
BECN1_ENSG00000126581	0.00255629	36	3	5	2	3	1	0	0	0	2.35960358659745e-05;2.35960358659745e-05;2.35960358659745e-05;2.35960358659745e-05;2.35960358659745e-05;2.35960358659745e-05;2.35960358659745e-05;2.35982631677666e-05;2.35971494643353e-05;2.35960358659745e-05;2.35971494643353e-05;4.71942989286707e-05;7.07914483931777e-05;2.35960358659745e-05;2.35960358659745e-05;7.07881075979235e-05;7.07881075979235e-05;2.35960358659745e-05;0.000141582896786355;…	0.00780573	0.00374131	0.0478053	0.0179695	3.35006e-05	0.00271714	2.773e-05	0.0607097	0.0202497
BCL2L11_ENSG00000153094	0.00257011	24	7	1	1	0	0	1	0	0	2.35960358659745e-05;2.35971494643353e-05;2.35971494643353e-05;2.35971494643353e-05;2.35960358659745e-05;2.35993769765259e-05;2.35971494643353e-05;2.35960358659745e-05;4.71942989286707e-05;2.35982631677666e-05;4.71942989286707e-05;2.35971494643353e-05;2.35960358659745e-05;2.35971494643353e-05;7.07914483931777e-05;2.36004908901839e-05;4.72009817803678e-05;2.35960358659745e-05;2.35960358659745e-05;…	0.0106115	0.00225787	0.0531056	0.020783	0.000448927	0.00413121	0.000512631	0.0668979	0.0233259
CIAPIN1_ENSG00000005194	0.00262941	26	1	2	3	2	0	1	0	0	2.35971494643353e-05;2.35960358659745e-05;9.43885978573413e-05;4.7192071731949e-05;2.35960358659745e-05;0.000117985747321848;2.35960358659745e-05;2.35960358659745e-05;2.35960358659745e-05;7.07881075979235e-05;2.35960358659745e-05;2.35982631677666e-05;2.35960358659745e-05;2.35960358659745e-05;2.35960358659745e-05;2.35960358659745e-05;9.43841434638981e-05;2.35971494643353e-05;2.35960358659745e-05;2…	0.0110356	0.00227745	0.0489924	0.0192764	0.000162532	0.00455371	0.000137872	0.0610421	0.0215163
C8orf82_ENSG00000213563	0.00264007	25	6	4	0	0	1	1	0	0	2.36440156992775e-05;2.36373091283534e-05;2.36395442299961e-05;2.36261399617087e-05;2.36227912693451e-05;2.36138660619374e-05;4.72210416959451e-05;2.36149813437433e-05;4.72188119742705e-05;2.36049475968941e-05;2.36049475968941e-05;4.72076665255651e-05;2.36149813437433e-05;4.71987539530517e-05;2.35982631677666e-05;2.36004908901839e-05;7.08048147280248e-05;0.000424788785577981;2.36016049093416e-05;…	0.00391044	0.00446618	0.0545195	0.0188956	0.00081334	0.00147598	0.00191531	0.0661983	0.0208212
TRAM2_ENSG00000065308	0.00270938	16	5	2	0	0	2	2	0	0	2.36060620368487e-05;4.71965263355332e-05;4.72076665255651e-05;4.7192071731949e-05;2.35960358659745e-05;2.35971494643353e-05;4.7192071731949e-05;2.35960358659745e-05;0.000377536573855592;2.35960358659745e-05;7.07914483931777e-05;2.35960358659745e-05;2.35971494643353e-05;0.000306748466257669;2.35960358659745e-05;2.35960358659745e-05;2.35960358659745e-05;2.35971494643353e-05;0.000188777195714683;0.…	0.0357842	0.00144059	0.0410078	0.0195334	0.000388096	0.0202551	0.000189564	0.0501465	0.0216001
NICN1_ENSG00000145029	0.002713	15	4	0	2	1	2	0	0	0	2.36016049093416e-05;4.72188119742705e-05;4.71965263355332e-05;4.72121240736974e-05;0.000188786105342133;2.35960358659745e-05;2.35960358659745e-05;0.000117980179329873;2.35960358659745e-05;9.43841434638981e-05;2.35960358659745e-05;2.35960358659745e-05;0.000141576215195847;2.35971494643353e-05;2.35982631677666e-05;2.35960358659745e-05;2.35960358659745e-05;2.35960358659745e-05;2.35960358659745e-05;…	0.0100131	0.00261277	0.0588807	0.0228629	0.00032208	0.00317146	0.000325556	0.0772863	0.0261933
HSPA4L_ENSG00000164070	0.00273033	51	10	2	2	1	3	3	0	0	4.7192071731949e-05;2.35960358659745e-05;2.35971494643353e-05;4.7192071731949e-05;0.000188768286927796;2.35971494643353e-05;2.35960358659745e-05;4.7192071731949e-05;2.35960358659745e-05;7.07881075979235e-05;4.7192071731949e-05;0.000212364322793771;2.35960358659745e-05;2.35960358659745e-05;2.35960358659745e-05;2.35960358659745e-05;2.35960358659745e-05;4.7192071731949e-05;4.7192071731949e-05;2.3596…	0.140276	0.00137056	0.0195767	0.0132745	0.000183318	0.118882	7.23179e-05	0.0218894	0.0140363
BRD3OS_ENSG00000235106	0.00273881	7	1	2	0	1	0	0	0	0	2.35982631677666e-05;2.35993769765259e-05;2.36004908901839e-05;2.35960358659745e-05;0.000117980179329873;2.35960358659745e-05;2.35960358659745e-05;2.35971494643353e-05;7.08248736974529e-05;4.7192071731949e-05;7.07881075979235e-05	0.00175764	0.00728377	0.09598	0.0306803	2.63403e-05	2.93636e-05	0.000192376	0.17121	0.0409756
NFKBIA_ENSG00000100906	0.00276159	28	5	1	0	1	1	1	0	0	2.35971494643353e-05;2.35971494643353e-05;2.35960358659745e-05;0.000141576215195847;2.35960358659745e-05;2.35960358659745e-05;2.35960358659745e-05;2.35960358659745e-05;2.35971494643353e-05;2.35960358659745e-05;2.35960358659745e-05;4.7192071731949e-05;2.35971494643353e-05;2.35960358659745e-05;2.35971494643353e-05;0.000353940537989618;2.35971494643353e-05;4.71987539530517e-05;2.35982631677666e-05;2…	0.01974	0.00193482	0.0466185	0.0199972	0.000117801	0.00813049	7.54481e-05	0.0600803	0.0227009
JCAD_ENSG00000165757	0.00278945	50	9	8	5	1	2	1	0	0	2.35960358659745e-05;2.35971494643353e-05;7.07881075979235e-05;2.35971494643353e-05;2.35971494643353e-05;9.43885978573413e-05;2.35960358659745e-05;4.7192071731949e-05;2.35960358659745e-05;2.35960358659745e-05;4.7192071731949e-05;2.35960358659745e-05;2.35960358659745e-05;2.35971494643353e-05;2.35960358659745e-05;4.7192071731949e-05;9.43841434638981e-05;2.35960358659745e-05;2.35960358659745e-05;2.3…	0.0060771	0.00638956	0.0374762	0.0136595	0.000709407	0.00300145	0.00150737	0.0438446	0.0147745
MRPL27_ENSG00000108826	0.00279118	12	3	2	2	0	0	0	0	0	2.36004908901839e-05;2.35971494643353e-05;9.43885978573413e-05;7.07914483931777e-05;9.43841434638981e-05;4.71942989286707e-05;7.07881075979235e-05;2.35960358659745e-05;2.35960358659745e-05;2.35960358659745e-05;2.35960358659745e-05;2.35993769765259e-05;4.71987539530517e-05;2.35971494643353e-05;2.35960358659745e-05;4.7192071731949e-05;2.35960358659745e-05;2.35982631677666e-05;2.35993769765259e-05	0.00378203	0.00523502	0.07804	0.0269495	0.000181883	0.000648791	0.000349827	0.108236	0.0317374
CES4A_ENSG00000172824	0.00280484	29	9	1	1	2	0	0	0	0	2.35960358659745e-05;7.07881075979235e-05;2.35960358659745e-05;2.35971494643353e-05;9.43841434638981e-05;2.35960358659745e-05;2.35960358659745e-05;0.000141582896786355;2.35960358659745e-05;4.7192071731949e-05;2.35982631677666e-05;2.36082912315401e-05;4.72366556446613e-05;4.72098951937882e-05;2.36105208479726e-05;2.36016049093416e-05;2.35993769765259e-05;2.35960358659745e-05;2.35960358659745e-05;2…	0.0297325	0.00169181	0.0413106	0.0190053	6.29638e-05	0.011493	3.02649e-05	0.0558464	0.0220969
FUT3_ENSG00000171124	0.00281634	12	2	1	1	0	1	1	0	0	2.35982631677666e-05;4.71965263355332e-05;4.71942989286707e-05;2.36004908901839e-05;2.36250236248203e-05;2.36105208479726e-05;9.44643869231652e-05;2.36373091283534e-05;2.36060620368487e-05;2.36384266247939e-05;2.36764845154872e-05;7.09286930157149e-05;2.40130631046883e-05;0.000212404418010625;2.35982631677666e-05;2.35982631677666e-05;0.00033043806646929;2.36004908901839e-05	0.200198	0.00152212	0.0338363	0.0264143	7.54769e-05	0.160372	2.94855e-05	0.0406324	0.0289441
ZFYVE27_ENSG00000155256	0.00285564	38	10	3	4	2	3	0	0	0	2.35960358659745e-05;9.43885978573413e-05;2.35960358659745e-05;9.43841434638981e-05;2.35960358659745e-05;2.35960358659745e-05;0.000165180046250176;2.35960358659745e-05;2.35960358659745e-05;2.35960358659745e-05;2.35960358659745e-05;4.7192071731949e-05;4.7192071731949e-05;4.7192071731949e-05;4.7192071731949e-05;9.43841434638981e-05;4.71987539530517e-05;2.35982631677666e-05;2.35971494643353e-05;7.07…	0.16361	0.001297	0.0214384	0.0153897	7.34475e-05	0.135541	2.35653e-05	0.024611	0.0164886
C6orf136_ENSG00000204564	0.0029198	34	3	2	0	0	0	0	0	0	2.36016049093416e-05;2.35960358659745e-05;2.35960358659745e-05;7.07881075979235e-05;2.35971494643353e-05;2.36082912315401e-05;2.35993769765259e-05;2.36004908901839e-05;2.35982631677666e-05;2.35982631677666e-05;2.35982631677666e-05;2.35971494643353e-05;2.35960358659745e-05;4.7192071731949e-05;4.72032098186832e-05;2.35960358659745e-05;2.36016049093416e-05;2.35960358659745e-05;2.36094059871352e-05;7…	0.00935098	0.00361961	0.0590097	0.0227052	4.33421e-05	0.00228026	3.66581e-05	0.0813232	0.026654
DCST1_ENSG00000163357	0.00292335	52	8	4	2	1	3	2	0	0	2.35971494643353e-05;2.35971494643353e-05;2.35993769765259e-05;2.35960358659745e-05;2.35971494643353e-05;0.00016518784217471;4.71942989286707e-05;2.36082912315401e-05;4.72032098186832e-05;2.35971494643353e-05;4.71942989286707e-05;7.07914483931777e-05;2.35971494643353e-05;2.35960358659745e-05;2.35993769765259e-05;2.35960358659745e-05;0.000353957241964858;2.35982631677666e-05;2.35971494643353e-05;2…	0.00141427	0.0659477	0.0421645	0.0132106	0.00106944	0.000548285	0.0284803	0.0494352	0.0143042
SRA1_ENSG00000213523	0.00294618	19	9	5	2	0	3	1	0	0	2.35960358659745e-05;2.35960358659745e-05;7.07881075979235e-05;2.35971494643353e-05;2.35960358659745e-05;2.35960358659745e-05;2.35960358659745e-05;7.07881075979235e-05;0.00047192071731949;2.35960358659745e-05;0.000165172251061822;7.07914483931777e-05;2.35960358659745e-05;7.07881075979235e-05;9.43841434638981e-05;4.7192071731949e-05;4.7192071731949e-05;4.7192071731949e-05;2.36004908901839e-05;4.72…	0.00425209	0.00520317	0.0433917	0.0151782	0.00108777	0.0020398	0.00197489	0.050508	0.0163754
CTNNA1_ENSG00000044115	0.00296306	59	11	4	2	0	0	0	0	0	2.35960358659745e-05;2.35960358659745e-05;2.35971494643353e-05;2.35960358659745e-05;2.35960358659745e-05;2.35960358659745e-05;4.7192071731949e-05;2.35960358659745e-05;2.35960358659745e-05;2.35960358659745e-05;9.43841434638981e-05;4.7192071731949e-05;4.7192071731949e-05;2.35960358659745e-05;2.35960358659745e-05;2.35971494643353e-05;2.35960358659745e-05;2.35960358659745e-05;2.35960358659745e-05;4.7…	0.00860644	0.00538312	0.0417204	0.0158796	5.5078e-05	0.00312174	5.46473e-05	0.0527926	0.0178626
BCORL1_ENSG00000085185	0.00299954	45	34	6	6	2	4	5	1	0	4.72511649569088e-05;0.000118314716708396;4.72633958835491e-05;4.72567031402923e-05;2.36250058299706e-05;0.000425192165011479;2.36250058299706e-05;2.36718786712179e-05;2.37423799947633e-05;4.75542621761002e-05;2.37872372183163e-05;2.36998258340398e-05;2.40219489664711e-05;2.39540106202841e-05;2.38884792537567e-05;4.77116503319301e-05;4.77206587846711e-05;2.38761141584923e-05;2.3873860333105e-05;2…	0.00569313	0.00803715	0.0239569	0.00866449	0.000527497	0.00230142	0.00117978	0.029118	0.00955221
IL36A_ENSG00000136694	0.00305253	9	1	0	1	0	0	0	0	0	4.7192071731949e-05;2.35960358659745e-05;2.35971494643353e-05;2.35960358659745e-05;2.35960358659745e-05;2.35960358659745e-05;2.35960358659745e-05;9.43841434638981e-05;2.35960358659745e-05;2.35960358659745e-05;2.35960358659745e-05	0.072201	0.00214237	0.0626887	0.0348687	1.54454e-05	0.0356583	1.02339e-05	0.0855825	0.040738
BTN3A1_ENSG00000026950	0.00313571	7	3	1	1	0	0	2	0	0	0.000283165793572711;2.35960358659745e-05;2.35971494643353e-05;2.35971494643353e-05;0.000306748466257669;2.35960358659745e-05;9.43841434638981e-05;2.35960358659745e-05;2.35960358659745e-05;4.7192071731949e-05;7.07881075979235e-05;2.35960358659745e-05;4.7192071731949e-05;4.7192071731949e-05	0.00338503	0.00473574	0.0654686	0.022341	0.000599284	0.00112605	0.000791114	0.0808702	0.0248298
TES_ENSG00000135269	0.00318881	32	6	8	1	0	0	1	0	0	7.07947895036432e-05;2.35960358659745e-05;4.7192071731949e-05;7.07881075979235e-05;7.07881075979235e-05;7.07881075979235e-05;2.35960358659745e-05;2.35960358659745e-05;2.35960358659745e-05;2.35960358659745e-05;2.35960358659745e-05;7.07881075979235e-05;0.000283152430391694;2.35960358659745e-05;2.35960358659745e-05;2.35960358659745e-05;4.7192071731949e-05;4.71942989286707e-05;2.35960358659745e-05;2.…	0.107928	0.00155181	0.0280594	0.0174545	0.000161168	0.0731664	6.60096e-05	0.0348559	0.0194531
GPBP1L1_ENSG00000159592	0.0032091	48	11	5	2	2	3	2	0	0	2.35960358659745e-05;7.07881075979235e-05;2.35960358659745e-05;2.35960358659745e-05;2.35971494643353e-05;2.35960358659745e-05;2.35960358659745e-05;2.35971494643353e-05;2.35960358659745e-05;9.43841434638981e-05;2.35971494643353e-05;4.7192071731949e-05;2.35960358659745e-05;4.7192071731949e-05;2.35960358659745e-05;2.35971494643353e-05;4.7192071731949e-05;2.35960358659745e-05;2.35960358659745e-05;2.3…	0.00296236	0.0181215	0.0394794	0.0132855	0.000695633	0.00106941	0.00391632	0.0478518	0.0146264
SMCO2_ENSG00000165935	0.00321403	9	4	1	2	1	0	0	0	0	2.35960358659745e-05;7.07881075979235e-05;2.35960358659745e-05;4.7192071731949e-05;2.35960358659745e-05;9.43841434638981e-05;0.000117980179329873;4.7192071731949e-05;2.35960358659745e-05;9.43885978573413e-05;2.35960358659745e-05;2.35960358659745e-05;2.35960358659745e-05;2.36361917373267e-05;4.72902676644711e-05;4.73104035604118e-05;2.36529637149582e-05	0.0878234	0.00171375	0.0421507	0.024693	0.000168447	0.0586237	7.60058e-05	0.0517244	0.0273529
FMO4_ENSG00000076258	0.00323712	40	7	5	1	1	4	0	0	0	2.35960358659745e-05;2.35960358659745e-05;2.35960358659745e-05;7.07881075979235e-05;2.35982631677666e-05;2.35971494643353e-05;4.7192071731949e-05;2.35960358659745e-05;2.35982631677666e-05;2.35960358659745e-05;4.71965263355332e-05;0.000117980179329873;2.35960358659745e-05;2.35960358659745e-05;0.000165172251061822;2.35960358659745e-05;2.35960358659745e-05;2.35960358659745e-05;2.35960358659745e-05;2…	0.0145337	0.00311884	0.0385119	0.0157591	0.000111226	0.00729967	7.67887e-05	0.0464136	0.0173001
PDXP_ENSG00000241360	0.00324504	31	4	1	1	2	4	1	0	0	2.36686390536654e-05;2.3674242421766e-05;0.000236596791758217;4.73238370139936e-05;2.3658559668209e-05;2.36574402634177e-05;0.000189232661540116;2.36484888605882e-05;2.36518448429874e-05;0.000141890933179667;2.36540826925145e-05;2.3696682464805e-05;2.36496074158024e-05;0.000189340149578535;2.37608706013972e-05;2.36686390536654e-05;2.36686390536654e-05;2.36955594554274e-05;2.39819655620112e-05;4.7…	0.128029	0.00172918	0.0265478	0.0174436	9.9327e-05	0.0921612	4.03919e-05	0.0325049	0.019301
PIWIL1_ENSG00000125207	0.00324731	49	9	6	3	1	3	0	0	0	7.07881075979235e-05;2.35971494643353e-05;2.35960358659745e-05;2.35960358659745e-05;0.000117980179329873;9.43885978573413e-05;2.35960358659745e-05;2.35960358659745e-05;7.07914483931777e-05;4.7192071731949e-05;2.35960358659745e-05;0.000212364322793771;2.35960358659745e-05;2.35971494643353e-05;4.7192071731949e-05;2.35960358659745e-05;2.35960358659745e-05;4.7192071731949e-05;2.35960358659745e-05;4.7…	0.635438	0.00145927	0.00694459	0.0146483	0.000209448	0.610706	7.50474e-05	0.00800263	0.0157202
SSU72_ENSG00000160075	0.00327109	16	0	0	0	0	0	0	0	0	2.35971494643353e-05;2.35960358659745e-05;2.36094059871352e-05;2.35971494643353e-05;2.35982631677666e-05;2.35960358659745e-05;2.35982631677666e-05;2.35982631677666e-05;2.35960358659745e-05;2.35960358659745e-05;2.35960358659745e-05;2.35971494643353e-05;2.35960358659745e-05;2.36027190332264e-05;2.36004908901839e-05;2.35982631677666e-05	0.00643499	0.00371076	0.0945052	0.034684	1.71636e-07	0.000470145	3.00472e-08	0.155673	0.0445134
HDHD3_ENSG00000119431	0.00328927	20	7	2	1	0	2	3	0	0	0.00047192071731949;2.35960358659745e-05;2.35960358659745e-05;2.35960358659745e-05;2.35971494643353e-05;2.35971494643353e-05;2.35971494643353e-05;4.7192071731949e-05;2.35960358659745e-05;0.000283152430391694;7.07881075979235e-05;2.35960358659745e-05;2.35960358659745e-05;0.000165172251061822;2.35960358659745e-05;2.35960358659745e-05;4.72054380664528e-05;4.7192071731949e-05;4.71942989286707e-05;4.7…	0.0295792	0.00188936	0.0351047	0.0161351	0.000446131	0.0184183	0.000229995	0.0412019	0.0174799
FBXO42_ENSG00000037637	0.00329272	44	14	2	2	1	1	1	0	0	4.71942989286707e-05;4.71942989286707e-05;2.35982631677666e-05;9.43930526710664e-05;2.35982631677666e-05;2.36004908901839e-05;4.72009817803678e-05;2.35982631677666e-05;2.35982631677666e-05;2.35971494643353e-05;2.35971494643353e-05;4.71942989286707e-05;2.35971494643353e-05;0.000259617654002758;2.35971494643353e-05;2.35982631677666e-05;2.36027190332264e-05;0.000117985747321848;2.35971494643353e-05;…	0.00193565	0.0341299	0.0477434	0.0154014	0.000658992	0.000649077	0.00654675	0.0577789	0.0169428
ZNF600_ENSG00000189190	0.00329496	23	5	3	3	0	5	0	0	0	0.000141576215195847;2.35960358659745e-05;2.35960358659745e-05;2.35960358659745e-05;2.35971494643353e-05;9.43885978573413e-05;9.43841434638981e-05;2.35960358659745e-05;2.35960358659745e-05;2.35960358659745e-05;7.07881075979235e-05;2.35960358659745e-05;2.35960358659745e-05;4.7192071731949e-05;2.35960358659745e-05;4.7192071731949e-05;0.000165172251061822;4.7192071731949e-05;4.7192071731949e-05;2.35…	0.126004	0.00172573	0.0252645	0.0165122	0.00013341	0.093164	5.31076e-05	0.0304183	0.0181176
FAM187B_ENSG00000177558	0.00330092	24	9	4	1	1	1	0	0	0	4.7192071731949e-05;0.000117980179329873;4.71965263355332e-05;2.35982631677666e-05;4.71942989286707e-05;2.35960358659745e-05;0.000188777195714683;2.35960358659745e-05;2.35960358659745e-05;2.35960358659745e-05;2.35960358659745e-05;2.35960358659745e-05;2.36004908901839e-05;2.35982631677666e-05;2.35960358659745e-05;2.35960358659745e-05;9.43841434638981e-05;2.35960358659745e-05;4.7192071731949e-05;4.…	0.0193563	0.00255429	0.0464217	0.0198502	8.90256e-05	0.00844723	5.15384e-05	0.058872	0.0223538
AL033529.1_ENSG00000254553	0.00330708	33	11	3	2	0	1	0	0	0	2.35960358659745e-05;2.36027190332264e-05;2.35971494643353e-05;2.35960358659745e-05;2.35960358659745e-05;2.35960358659745e-05;0.000165172251061822;2.35960358659745e-05;4.71942989286707e-05;4.71987539530517e-05;2.35960358659745e-05;4.7192071731949e-05;4.7192071731949e-05;2.35982631677666e-05;2.35960358659745e-05;7.07881075979235e-05;9.43885978573413e-05;2.35971494643353e-05;2.35960358659745e-05;2.…	0.00427	0.0121901	0.0503585	0.0176233	0.000404042	0.00148999	0.0010787	0.0622335	0.0195911
ERC2_ENSG00000187672	0.00331856	75	15	9	2	1	1	1	0	0	0.000117985747321848;2.35960358659745e-05;7.07881075979235e-05;2.35971494643353e-05;7.07881075979235e-05;2.35960358659745e-05;4.7192071731949e-05;2.35971494643353e-05;2.35971494643353e-05;2.35982631677666e-05;2.35971494643353e-05;4.71987539530517e-05;2.35971494643353e-05;4.7192071731949e-05;2.35971494643353e-05;2.35971494643353e-05;2.35960358659745e-05;4.7192071731949e-05;2.35960358659745e-05;2.3…	0.00612405	0.00883539	0.0354265	0.0129244	0.000749556	0.00253681	0.00223981	0.0429718	0.0142342
PSG11_ENSG00000243130	0.0033287	14	3	1	0	0	0	0	0	0	2.36484888605882e-05;7.09152798809057e-05;2.36339572685962e-05;2.36384266247939e-05;2.36361917373267e-05;4.72813238747002e-05;2.36484888605882e-05;2.36328401938968e-05;2.36675186973169e-05;2.36619185069968e-05;2.36552017802059e-05;2.3696682464805e-05;2.36776057179792e-05;4.73417601672682e-05;2.37428177962407e-05;2.37326751456632e-05;4.74788719034873e-05;2.37755587306041e-05	0.0245687	0.00208178	0.0710279	0.0315944	3.32804e-09	0.00622639	1.23182e-08	0.105162	0.0384419
URAD_ENSG00000183463	0.0033973	13	4	2	1	2	1	0	0	0	0.000141629685582738;2.35960358659745e-05;2.35960358659745e-05;2.35982631677666e-05;7.07881075979235e-05;2.35960358659745e-05;0.000117985747321848;2.35971494643353e-05;2.35960358659745e-05;7.07914483931777e-05;4.7192071731949e-05;2.35960358659745e-05;2.35960358659745e-05;4.7192071731949e-05;2.35982631677666e-05;4.71942989286707e-05;2.35993769765259e-05;4.71965263355332e-05;2.35982631677666e-05;9.…	0.0877333	0.00205189	0.0355406	0.0208146	3.33549e-05	0.0514981	1.65533e-05	0.0462208	0.0237358
TKTL2_ENSG00000151005	0.00345236	49	9	6	1	1	7	2	0	0	0.000353940537989618;0.000141576215195847;2.35960358659745e-05;2.35960358659745e-05;2.35960358659745e-05;2.35960358659745e-05;2.35960358659745e-05;2.35960358659745e-05;2.35960358659745e-05;4.7192071731949e-05;2.35960358659745e-05;2.35960358659745e-05;2.35960358659745e-05;2.35971494643353e-05;2.35971494643353e-05;2.35960358659745e-05;2.35960358659745e-05;2.35960358659745e-05;2.35960358659745e-05;2…	0.00523982	0.0102742	0.0366578	0.01313	0.000905088	0.00273308	0.00232154	0.04222	0.0140909
CMC1_ENSG00000187118	0.00348229	11	2	0	3	0	0	0	0	0	2.35960358659745e-05;4.7192071731949e-05;2.35982631677666e-05;2.35971494643353e-05;2.35960358659745e-05;2.35960358659745e-05;2.35960358659745e-05;2.35960358659745e-05;9.43841434638981e-05;4.7192071731949e-05;2.35960358659745e-05;2.35960358659745e-05;9.43975079061035e-05;9.43841434638981e-05;2.35971494643353e-05;2.35982631677666e-05	0.00560591	0.00493908	0.0851937	0.030756	0.000476182	0.00156449	0.000696736	0.111043	0.035113
SLC25A39_ENSG00000013306	0.00348719	35	11	3	2	2	3	0	0	0	4.71987539530517e-05;2.36016049093416e-05;2.35982631677666e-05;7.07947895036432e-05;2.35971494643353e-05;2.35971494643353e-05;2.35971494643353e-05;2.36071765820454e-05;2.36004908901839e-05;2.35993769765259e-05;2.36004908901839e-05;2.35971494643353e-05;2.35982631677666e-05;2.35982631677666e-05;2.35971494643353e-05;2.35960358659745e-05;2.35982631677666e-05;2.35971494643353e-05;4.71965263355332e-05;…	0.0123034	0.00384051	0.0394682	0.0157663	0.000342221	0.00603159	0.000330547	0.0474922	0.0172947
IL15_ENSG00000164136	0.00351926	4	0	0	1	0	0	1	0	0	2.36038332627826e-05;9.43841434638981e-05;2.35960358659745e-05;2.35960358659745e-05;0.000401132609721567;2.35960358659745e-05	0.00300696	0.00502173	0.0939592	0.0316678	0.000342485	0.00044598	0.000509386	0.131578	0.0374731
IL12B_ENSG00000113302	0.0035196	10	4	1	0	0	0	0	0	0	4.7192071731949e-05;2.35960358659745e-05;2.35971494643353e-05;2.35993769765259e-05;2.35971494643353e-05;7.07914483931777e-05;4.7192071731949e-05;2.35960358659745e-05;2.35960358659745e-05;4.7192071731949e-05;2.35960358659745e-05;2.35960358659745e-05;4.7192071731949e-05;2.35960358659745e-05;2.36004908901839e-05	0.0214827	0.00212687	0.0742015	0.0322701	1.69179e-05	0.00588166	6.67442e-06	0.106458	0.0386514
ZIK1_ENSG00000171649	0.0035477	20	4	1	1	0	3	0	0	0	2.35982631677666e-05;2.35971494643353e-05;0.000165180046250176;2.35971494643353e-05;2.36004908901839e-05;2.36027190332264e-05;2.35993769765259e-05;4.71942989286707e-05;2.35993769765259e-05;2.35993769765259e-05;7.08014726702083e-05;2.35971494643353e-05;0.00021237434517919;2.35960358659745e-05;2.35960358659745e-05;2.35971494643353e-05;2.35971494643353e-05;0.000141582896786355;2.35960358659745e-05;9…	0.00249356	0.0182826	0.0623577	0.0206201	0.00105407	0.000851026	0.00589387	0.0758659	0.022744
SUGP1_ENSG00000105705	0.00358796	44	3	5	0	0	2	0	0	0	2.35982631677666e-05;2.35982631677666e-05;2.35960358659745e-05;2.35960358659745e-05;2.35971494643353e-05;2.35982631677666e-05;2.36004908901839e-05;4.71942989286707e-05;7.07914483931777e-05;2.35982631677666e-05;2.35982631677666e-05;2.35982631677666e-05;2.35982631677666e-05;2.35971494643353e-05;2.35960358659745e-05;2.35971494643353e-05;2.35982631677666e-05;2.35960358659745e-05;2.35971494643353e-05;…	0.219609	0.00182496	0.0220746	0.0179823	2.56183e-05	0.174541	7.804e-06	0.0270016	0.019887
HIST1H4J_ENSG00000197238	0.00363248	12	1	0	0	0	0	0	0	0	2.36004908901839e-05;2.36038332627826e-05;2.36004908901839e-05;2.35982631677666e-05;2.36004908901839e-05;2.36004908901839e-05;2.35993769765259e-05;2.35982631677666e-05;2.35993769765259e-05;2.35993769765259e-05;2.36172122247125e-05;2.36339572685962e-05;4.72210416959451e-05	0.00369695	0.00585549	0.105174	0.0362303	1.13652e-05	0.000191734	1.19283e-05	0.173599	0.0465455
XPO6_ENSG00000169180	0.00363703	47	11	7	3	0	5	0	0	0	7.07881075979235e-05;2.35971494643353e-05;2.35971494643353e-05;4.71965263355332e-05;2.35971494643353e-05;4.7192071731949e-05;2.35982631677666e-05;2.35971494643353e-05;2.36016049093416e-05;2.35960358659745e-05;4.71965263355332e-05;0.000141582896786355;2.35971494643353e-05;4.71942989286707e-05;2.35960358659745e-05;2.35960358659745e-05;4.7192071731949e-05;4.7192071731949e-05;0.000141576215195847;2.3…	0.0111	0.0048676	0.0363245	0.0143036	0.000476045	0.00545316	0.000523145	0.0434958	0.0156518
FRAS1_ENSG00000138759	0.00367671	234	70	27	11	9	20	7	0	0	2.35960358659745e-05;2.35960358659745e-05;2.35960358659745e-05;0.000117985747321848;7.07914483931777e-05;2.35960358659745e-05;4.71942989286707e-05;2.35971494643353e-05;2.35971494643353e-05;0.000141576215195847;4.7192071731949e-05;2.35960358659745e-05;9.43841434638981e-05;2.35960358659745e-05;2.35960358659745e-05;2.35960358659745e-05;2.35993769765259e-05;2.35960358659745e-05;7.07881075979235e-05;2…	0.0605844	0.00217989	0.0112836	0.00601306	0.000209372	0.0473755	9.93124e-05	0.0125992	0.00635385
TMEM174_ENSG00000164325	0.0036966	15	3	0	0	0	1	0	0	0	2.35982631677666e-05;2.35982631677666e-05;2.35960358659745e-05;2.35960358659745e-05;2.35960358659745e-05;2.35960358659745e-05;2.35960358659745e-05;2.35960358659745e-05;2.35960358659745e-05;2.35960358659745e-05;2.35960358659745e-05;2.35960358659745e-05;2.35960358659745e-05;0.000188768286927796;4.71942989286707e-05;2.35960358659745e-05;4.7192071731949e-05;2.35960358659745e-05;4.7192071731949e-05	0.00624223	0.00402102	0.0766616	0.0280321	1.55166e-05	0.000220825	2.6133e-05	0.139857	0.0378615
POPDC2_ENSG00000121577	0.00370451	20	11	5	2	2	5	0	0	0	7.07881075979235e-05;9.43841434638981e-05;2.35960358659745e-05;4.7192071731949e-05;2.35960358659745e-05;2.35960358659745e-05;7.07914483931777e-05;0.000165172251061822;4.7192071731949e-05;2.35960358659745e-05;7.07881075979235e-05;0.000188768286927796;0.000117980179329873;2.35960358659745e-05;2.35960358659745e-05;2.35960358659745e-05;4.7192071731949e-05;2.35960358659745e-05;4.7192071731949e-05;4.71…	0.192203	0.0017257	0.0209097	0.016034	0.000242237	0.159076	9.10008e-05	0.0243791	0.0173124
UBOX5_ENSG00000185019	0.00373106	21	6	3	1	4	1	2	0	0	0.000330344502123643;2.35960358659745e-05;4.7192071731949e-05;4.7192071731949e-05;7.07881075979235e-05;4.7192071731949e-05;2.35971494643353e-05;0.000117980179329873;0.000141576215195847;4.7192071731949e-05;2.35971494643353e-05;2.35960358659745e-05;0.000117991315839176;4.71942989286707e-05;2.35960358659745e-05;9.45984296632096e-05;2.36060620368487e-05;2.36004908901839e-05;2.36027190332264e-05;2.36…	0.140714	0.00177214	0.0259825	0.0176375	0.00137229	0.109971	0.000649363	0.0305841	0.0191352
TRMU_ENSG00000100416	0.0037636	42	9	3	5	1	3	1	0	0	4.71987539530517e-05;2.35971494643353e-05;2.36016049093416e-05;4.71942989286707e-05;2.36004908901839e-05;2.35960358659745e-05;7.07881075979235e-05;2.35960358659745e-05;0.000117980179329873;4.7192071731949e-05;2.35960358659745e-05;2.35960358659745e-05;2.35960358659745e-05;2.35960358659745e-05;2.35960358659745e-05;2.35960358659745e-05;2.35960358659745e-05;2.35960358659745e-05;7.07881075979235e-05;2…	0.0508952	0.00209131	0.0287423	0.0147218	0.000658318	0.0343557	0.000333322	0.033757	0.0159542
DSPP_ENSG00000152591	0.00377564	61	15	4	3	0	7	0	0	0	2.35960358659745e-05;2.35960358659745e-05;4.7192071731949e-05;2.35960358659745e-05;2.35960358659745e-05;4.7192071731949e-05;2.35971494643353e-05;2.35960358659745e-05;2.35960358659745e-05;2.35960358659745e-05;2.35960358659745e-05;9.43841434638981e-05;2.35960358659745e-05;2.35960358659745e-05;2.35960358659745e-05;2.35960358659745e-05;4.7192071731949e-05;2.35960358659745e-05;4.7192071731949e-05;2.35…	0.05004	0.00200455	0.0234758	0.0119797	0.000456689	0.0304108	0.000213617	0.0286454	0.013233
KANK1_ENSG00000107104	0.0037774	154	37	13	9	4	11	4	0	0	2.35960358659745e-05;0.000117980179329873;2.35960358659745e-05;2.35960358659745e-05;7.07881075979235e-05;2.35982631677666e-05;7.07881075979235e-05;4.7192071731949e-05;0.000141582896786355;2.35971494643353e-05;2.35960358659745e-05;2.35960358659745e-05;9.43841434638981e-05;2.35960358659745e-05;2.35960358659745e-05;7.07947895036432e-05;2.35960358659745e-05;0.000117980179329873;7.07881075979235e-05;2…	0.0395199	0.00269382	0.016363	0.00794809	0.00063607	0.0301357	0.000328578	0.0181507	0.00837091
AC011005.1_ENSG00000230626	0.00383568	24	11	5	2	0	2	1	0	0	4.72054380664528e-05;2.35993769765259e-05;4.7192071731949e-05;4.7192071731949e-05;2.35960358659745e-05;2.35960358659745e-05;2.35960358659745e-05;4.71942989286707e-05;7.07881075979235e-05;0.000354007363351042;9.43930526710664e-05;2.37180399378886e-05;2.42036983309579e-05;2.42930715972863e-05;4.71942989286707e-05;4.71965263355332e-05;2.35960358659745e-05;2.36038332627826e-05;2.35993769765259e-05;7.…	0.726127	0.00190221	0.0058757	0.0167742	0.00173922	0.706447	0.000879537	0.00678585	0.0180172
HPS3_ENSG00000163755	0.00392868	83	17	7	1	1	2	3	0	0	2.35993769765259e-05;2.35982631677666e-05;2.35971494643353e-05;2.36205593351819e-05;0.000117996884881857;2.35960358659745e-05;4.71942989286707e-05;2.35960358659745e-05;2.35960358659745e-05;7.07881075979235e-05;2.35960358659745e-05;4.7192071731949e-05;2.35960358659745e-05;2.35960358659745e-05;2.35960358659745e-05;2.35960358659745e-05;4.7192071731949e-05;7.07881075979235e-05;2.35960358659745e-05;2.…	0.00541026	0.0134065	0.0314161	0.0112945	0.000876134	0.00223437	0.00280723	0.0379503	0.0124136
TMEM87A_ENSG00000103978	0.00393449	44	9	4	0	0	2	0	0	0	7.07881075979235e-05;2.35960358659745e-05;7.07881075979235e-05;2.35960358659745e-05;0.000165172251061822;2.35960358659745e-05;2.35960358659745e-05;2.35960358659745e-05;2.35960358659745e-05;4.7192071731949e-05;7.07881075979235e-05;2.35960358659745e-05;2.35960358659745e-05;0.000141576215195847;2.35960358659745e-05;2.35960358659745e-05;7.07881075979235e-05;2.35971494643353e-05;2.35960358659745e-05;2…	0.0154874	0.00383234	0.0427138	0.0176446	0.000235773	0.0074391	0.000200954	0.0522138	0.0195081
SP100_ENSG00000067066	0.00394387	34	2	0	0	0	2	3	0	0	2.35960358659745e-05;2.35960358659745e-05;2.35960358659745e-05;2.35960358659745e-05;2.35960358659745e-05;2.35960358659745e-05;2.35960358659745e-05;2.36004908901839e-05;2.35960358659745e-05;2.35960358659745e-05;2.35960358659745e-05;2.35960358659745e-05;2.35971494643353e-05;2.35960358659745e-05;0.000330344502123643;2.35960358659745e-05;2.35960358659745e-05;2.35960358659745e-05;2.35960358659745e-05;…	0.0704657	0.00219742	0.0314778	0.0174016	0.000301969	0.0498592	0.000139111	0.036998	0.0188653
SPATA18_ENSG00000163071	0.00404534	33	12	5	1	3	3	1	0	0	2.35960358659745e-05;4.7192071731949e-05;2.35971494643353e-05;4.7192071731949e-05;2.35960358659745e-05;2.35960358659745e-05;7.07881075979235e-05;2.35960358659745e-05;9.43841434638981e-05;2.35971494643353e-05;0.00021238436851093;2.36105208479726e-05;4.72143531640909e-05;0.000165180046250176;7.07881075979235e-05;2.35971494643353e-05;4.71987539530517e-05;7.07881075979235e-05;4.7192071731949e-05;2.35…	0.0131248	0.00441291	0.0348783	0.0140618	0.00114467	0.00683751	0.00125412	0.0414705	0.015333
SENP7_ENSG00000138468	0.00418286	37	3	2	1	0	2	0	0	0	2.35960358659745e-05;2.35960358659745e-05;4.71942989286707e-05;2.35960358659745e-05;0.000141576215195847;2.35960358659745e-05;2.35960358659745e-05;2.35960358659745e-05;2.35960358659745e-05;2.35960358659745e-05;2.35960358659745e-05;2.35960358659745e-05;4.7192071731949e-05;2.35960358659745e-05;2.35960358659745e-05;2.35971494643353e-05;2.35960358659745e-05;2.35971494643353e-05;2.35960358659745e-05;7…	0.0451467	0.00232961	0.0387843	0.0193604	0.00010471	0.0279172	4.38834e-05	0.0467068	0.0212453
ARHGAP33_ENSG00000004777	0.00428372	75	10	7	4	1	1	4	0	0	2.35960358659745e-05;2.35960358659745e-05;2.35982631677666e-05;2.35960358659745e-05;2.35971494643353e-05;2.35960358659745e-05;0.000330360092500351;2.35993769765259e-05;2.35960358659745e-05;2.35971494643353e-05;2.35971494643353e-05;0.000283165793572711;4.71942989286707e-05;2.36004908901839e-05;2.35960358659745e-05;2.36004908901839e-05;2.36004908901839e-05;2.35971494643353e-05;2.36094059871352e-05;…	0.00538522	0.0128173	0.032217	0.0115762	0.00157818	0.00283863	0.00483526	0.0370544	0.0124148
C16orf71_ENSG00000166246	0.00429206	25	4	4	5	2	4	3	0	0	2.35993769765259e-05;2.35960358659745e-05;2.35960358659745e-05;0.000117980179329873;4.7192071731949e-05;0.000283152430391694;2.36004908901839e-05;9.44064196373664e-05;7.07914483931777e-05;2.35982631677666e-05;0.000330360092500351;2.35993769765259e-05;4.71987539530517e-05;4.72366556446613e-05;2.36049475968941e-05;0.000117980179329873;7.07881075979235e-05;2.35971494643353e-05;2.35982631677666e-05;0…	0.00259267	0.03388	0.0377025	0.0125161	0.00205559	0.00130749	0.0167643	0.0429289	0.0133555
AKNAD1_ENSG00000162641	0.0043129	26	8	1	0	1	0	0	0	0	0.000141576215195847;2.35960358659745e-05;4.7192071731949e-05;2.35960358659745e-05;4.7192071731949e-05;2.35960358659745e-05;2.35971494643353e-05;2.35960358659745e-05;2.35960358659745e-05;2.35960358659745e-05;2.35971494643353e-05;2.36641582680508e-05;2.35960358659745e-05;2.35960358659745e-05;4.7192071731949e-05;2.35960358659745e-05;2.35960358659745e-05;2.35971494643353e-05;4.7192071731949e-05;4.71…	0.072521	0.00212309	0.0395045	0.0219979	3.73414e-05	0.0407583	1.14467e-05	0.0512726	0.0250602
TEC_ENSG00000135605	0.00435661	43	6	1	2	0	3	1	0	0	4.7192071731949e-05;2.35960358659745e-05;2.35960358659745e-05;2.35971494643353e-05;2.35960358659745e-05;2.35960358659745e-05;7.07881075979235e-05;2.35960358659745e-05;2.35960358659745e-05;2.35960358659745e-05;2.35960358659745e-05;2.35960358659745e-05;2.35960358659745e-05;4.7192071731949e-05;2.35960358659745e-05;4.7192071731949e-05;2.35960358659745e-05;2.35960358659745e-05;2.35960358659745e-05;2.3…	0.00234519	0.0601133	0.0498188	0.0163736	0.00190291	0.00105799	0.0316812	0.0577055	0.017622
HTT_ENSG00000197386	0.00438101	164	41	10	4	2	3	4	0	0	2.38265427613956e-05;7.08717221800371e-05;2.37191650862741e-05;2.36764845154872e-05;2.36027190332264e-05;2.36016049093416e-05;2.36027190332264e-05;2.36395442299961e-05;4.72188119742705e-05;2.36004908901839e-05;2.35960358659745e-05;2.35960358659745e-05;2.35960358659745e-05;0.000117980179329873;2.35960358659745e-05;0.00025955639452572;2.35960358659745e-05;2.35960358659745e-05;2.35971494643353e-05;2…	0.272867	0.00203446	0.00935527	0.00853206	0.000162641	0.238595	5.34708e-05	0.0108061	0.00916935
UXS1_ENSG00000115652	0.00439588	36	7	4	0	0	0	0	0	0	2.35960358659745e-05;2.35960358659745e-05;2.35960358659745e-05;2.35960358659745e-05;2.35960358659745e-05;2.35971494643353e-05;2.35960358659745e-05;2.35971494643353e-05;4.71942989286707e-05;2.35993769765259e-05;4.7192071731949e-05;4.7192071731949e-05;2.35960358659745e-05;4.7192071731949e-05;7.07981309293201e-05;2.35960358659745e-05;2.35982631677666e-05;2.35982631677666e-05;7.07914483931777e-05;7.0…	0.055515	0.00246125	0.0389588	0.0203459	4.57199e-06	0.0303812	9.05298e-07	0.0498046	0.0230035
TSPEAR_ENSG00000175894	0.00446236	77	19	10	5	4	2	4	0	0	2.35971494643353e-05;4.7192071731949e-05;0.000141629685582738;2.35993769765259e-05;2.35993769765259e-05;2.35971494643353e-05;7.07881075979235e-05;2.35993769765259e-05;2.35960358659745e-05;2.35960358659745e-05;0.000117985747321848;2.35982631677666e-05;2.35971494643353e-05;2.35993769765259e-05;2.35982631677666e-05;4.72210416959451e-05;2.36049475968941e-05;2.36071765820454e-05;2.36149813437433e-05;2…	0.0244645	0.00422031	0.023453	0.0104247	0.000549283	0.0155023	0.00042785	0.0271457	0.0112152
NOP58_ENSG00000055044	0.00461061	47	6	5	0	1	3	2	0	0	2.35971494643353e-05;2.35960358659745e-05;2.35960358659745e-05;7.07881075979235e-05;2.35960358659745e-05;2.35960358659745e-05;2.35982631677666e-05;2.35960358659745e-05;2.35960358659745e-05;2.35960358659745e-05;2.35960358659745e-05;4.7192071731949e-05;2.35960358659745e-05;2.35960358659745e-05;2.35960358659745e-05;4.71942989286707e-05;2.35971494643353e-05;2.35960358659745e-05;2.35960358659745e-05;2…	0.00577883	0.0100538	0.0413084	0.0149664	0.00120925	0.00293033	0.00268546	0.0479899	0.0161313
C12orf50_ENSG00000165805	0.00466672	22	8	1	1	1	2	1	0	0	2.35960358659745e-05;2.35960358659745e-05;0.000283152430391694;2.35960358659745e-05;2.35960358659745e-05;0.000117980179329873;2.35960358659745e-05;2.35960358659745e-05;4.7192071731949e-05;2.35960358659745e-05;2.35960358659745e-05;2.35960358659745e-05;0.000141576215195847;2.35960358659745e-05;2.35960358659745e-05;4.7192071731949e-05;4.7192071731949e-05;7.07881075979235e-05;2.35960358659745e-05;9.4…	0.00686947	0.00691847	0.050203	0.0185723	0.00111791	0.00363281	0.00171782	0.0581171	0.0199825
TDRD12_ENSG00000173809	0.00467317	95	20	10	6	2	6	0	0	0	2.36619185069968e-05;2.36663984467255e-05;2.35960358659745e-05;2.35960358659745e-05;2.35960358659745e-05;2.35960358659745e-05;9.43841434638981e-05;2.35960358659745e-05;2.35960358659745e-05;0.000235960358659745;4.7192071731949e-05;0.000117980179329873;7.07881075979235e-05;2.35960358659745e-05;2.35960358659745e-05;2.35971494643353e-05;2.35960358659745e-05;2.35960358659745e-05;2.35960358659745e-05;4…	0.0387477	0.00336523	0.0216365	0.0104683	0.000145269	0.0252802	6.59369e-05	0.0253467	0.0113302
DZIP3_ENSG00000198919	0.00474817	78	12	5	5	0	8	3	0	0	2.35971494643353e-05;2.35971494643353e-05;7.07881075979235e-05;2.35971494643353e-05;7.07881075979235e-05;2.35960358659745e-05;2.35960358659745e-05;2.35971494643353e-05;4.7192071731949e-05;2.35960358659745e-05;2.35960358659745e-05;2.35960358659745e-05;2.35960358659745e-05;2.35982631677666e-05;2.35960358659745e-05;2.35960358659745e-05;2.35960358659745e-05;2.35960358659745e-05;4.7192071731949e-05;2.…	0.3147	0.00209506	0.0107806	0.0107226	0.000265779	0.284616	9.81294e-05	0.012209	0.0114102
RAD9B_ENSG00000151164	0.00492435	29	4	2	1	0	4	1	0	0	2.35960358659745e-05;4.7192071731949e-05;2.35960358659745e-05;2.35960358659745e-05;2.35960358659745e-05;0.000141582896786355;9.43841434638981e-05;2.35960358659745e-05;4.7192071731949e-05;2.35971494643353e-05;4.7192071731949e-05;2.35960358659745e-05;2.35960358659745e-05;2.35960358659745e-05;2.35960358659745e-05;0.000165172251061822;2.35960358659745e-05;2.35960358659745e-05;2.35960358659745e-05;2.3…	0.0523695	0.00254708	0.0312455	0.0161052	0.000609995	0.0319419	0.000286334	0.0381976	0.0178066
CMTM5_ENSG00000166091	0.00497047	23	9	5	3	1	1	0	0	0	2.35960358659745e-05;9.43841434638981e-05;4.7192071731949e-05;4.7192071731949e-05;0.000117985747321848;2.35960358659745e-05;4.7192071731949e-05;7.07881075979235e-05;2.35960358659745e-05;7.07914483931777e-05;4.7192071731949e-05;2.35960358659745e-05;2.35971494643353e-05;2.35971494643353e-05;4.71987539530517e-05;2.35982631677666e-05;2.35971494643353e-05;4.72098951937882e-05;4.71987539530517e-05;2.35…	0.149651	0.00257643	0.0253843	0.0176186	0.000128304	0.116536	4.67959e-05	0.03012	0.0191911
CSKMT_ENSG00000214756	0.00497925	22	7	1	2	1	1	2	0	0	7.07881075979235e-05;4.71942989286707e-05;2.35960358659745e-05;2.35960358659745e-05;2.35971494643353e-05;2.35971494643353e-05;2.35960358659745e-05;2.35982631677666e-05;2.35960358659745e-05;2.35960358659745e-05;2.35971494643353e-05;2.35960358659745e-05;4.7192071731949e-05;4.71987539530517e-05;2.35960358659745e-05;2.35982631677666e-05;2.35960358659745e-05;2.35960358659745e-05;2.35960358659745e-05;2…	0.00758547	0.00660777	0.045964	0.0172151	0.00204154	0.00347145	0.00287422	0.0550716	0.0188435
GSTK1_ENSG00000197448	0.00501313	18	2	1	1	0	0	0	0	0	4.71942989286707e-05;2.35960358659745e-05;2.35960358659745e-05;2.35982631677666e-05;2.35971494643353e-05;2.35960358659745e-05;4.7192071731949e-05;2.35971494643353e-05;2.35971494643353e-05;2.35960358659745e-05;2.35982631677666e-05;2.35971494643353e-05;2.35971494643353e-05;2.35960358659745e-05;9.43841434638981e-05;2.35960358659745e-05;2.35960358659745e-05;2.35960358659745e-05;2.35960358659745e-05;7…	0.0261536	0.00340859	0.0598206	0.0268987	1.38449e-05	0.00829273	4.89529e-06	0.0842866	0.0319278
KIF26B_ENSG00000162849	0.00512194	153	39	20	10	7	23	7	0	0	2.35982631677666e-05;2.35971494643353e-05;4.71942989286707e-05;2.35960358659745e-05;2.35960358659745e-05;2.35971494643353e-05;2.36049475968941e-05;0.000236038332626624;2.36016049093416e-05;2.36094059871352e-05;2.36027190332264e-05;2.36038332627826e-05;9.43930526710664e-05;2.36049475968941e-05;2.36049475968941e-05;2.35960358659745e-05;0.000141576215195847;2.35971494643353e-05;2.35971494643353e-05;…	0.169352	0.00227243	0.0091268	0.00664111	0.000856583	0.148893	0.000333228	0.0100681	0.00697499
USP6NL_ENSG00000148429	0.00515283	61	11	9	1	2	4	3	0	0	0.000306762943035844;2.35960358659745e-05;2.35960358659745e-05;2.35960358659745e-05;7.07947895036432e-05;2.35960358659745e-05;2.35982631677666e-05;2.35971494643353e-05;0.00025955639452572;4.7192071731949e-05;7.07914483931777e-05;7.08482901954642e-05;7.07914483931777e-05;2.35960358659745e-05;7.07981309293201e-05;2.35960358659745e-05;2.35960358659745e-05;2.35993769765259e-05;2.35993769765259e-05;2.…	0.454533	0.00251973	0.00921961	0.0123277	0.000132453	0.422369	4.49505e-05	0.0106083	0.013222
TUBA1C_ENSG00000167553	0.00522346	29	11	3	1	1	2	1	0	0	2.35960358659745e-05;2.36183278223306e-05;4.7192071731949e-05;7.07881075979235e-05;2.35960358659745e-05;7.07914483931777e-05;0.000306777421181996;0.000188777195714683;4.71942989286707e-05;4.71942989286707e-05;4.7192071731949e-05;4.71942989286707e-05;2.35971494643353e-05;2.35960358659745e-05;9.44019635607356e-05;2.35971494643353e-05;2.35960358659745e-05;4.7192071731949e-05;2.35960358659745e-05;2.3…	0.111103	0.00257727	0.028369	0.0178057	0.00151363	0.0786	0.000753611	0.034571	0.0196553
TMIE_ENSG00000181585	0.00522673	21	3	1	0	0	1	0	0	0	2.35993769765259e-05;2.35993769765259e-05;2.36373091283534e-05;2.37270440805089e-05;2.35960358659745e-05;2.35960358659745e-05;4.7192071731949e-05;2.35960358659745e-05;2.35960358659745e-05;4.7192071731949e-05;2.35960358659745e-05;2.35960358659745e-05;2.35960358659745e-05;2.35960358659745e-05;7.07947895036432e-05;2.35982631677666e-05;2.35982631677666e-05;4.71942989286707e-05;2.35971494643353e-05;2.…	0.0324188	0.00319786	0.0574301	0.0268464	0.000151031	0.0144435	7.68078e-05	0.0750817	0.0306952
ROS1_ENSG00000047936	0.00523987	139	22	10	9	3	6	3	0	0	2.35960358659745e-05;2.35960358659745e-05;2.35982631677666e-05;2.35971494643353e-05;2.35960358659745e-05;2.35960358659745e-05;2.35960358659745e-05;2.35960358659745e-05;2.35960358659745e-05;2.35960358659745e-05;4.7192071731949e-05;2.35960358659745e-05;2.35971494643353e-05;9.43841434638981e-05;2.35960358659745e-05;4.7192071731949e-05;2.35971494643353e-05;2.35971494643353e-05;2.35971494643353e-05;2.…	0.573094	0.00233502	0.00504358	0.00895044	0.000729296	0.54988	0.000279493	0.00567712	0.00949446
RPS19_ENSG00000105372	0.00535957	6	0	0	0	0	0	2	0	0	2.35971494643353e-05;2.35982631677666e-05;0.000471942989287393;0.000448345839822886;2.35960358659745e-05;2.35982631677666e-05;2.35982631677666e-05;2.36004908901839e-05	0.00339397	0.00741426	0.0727674	0.0248387	0.00170172	0.00106124	0.00247081	0.0908692	0.0277568
OR8B2_ENSG00000284680	0.00541005	13	1	1	2	0	1	0	0	0	9.43841434638981e-05;2.35960358659745e-05;0.000188777195714683;4.71942989286707e-05;2.35960358659745e-05;2.35960358659745e-05;2.35971494643353e-05;2.35971494643353e-05;2.35982631677666e-05;2.35982631677666e-05;2.35971494643353e-05;7.07881075979235e-05;2.35960358659745e-05;2.35960358659745e-05;9.43841434638981e-05;2.35971494643353e-05;2.38208670766629e-05;2.35960358659745e-05	0.0190185	0.00378732	0.0659069	0.0281033	0.00107813	0.0089283	0.000816585	0.0819296	0.0313332
ANKS4B_ENSG00000175311	0.00541015	22	7	3	2	0	0	0	0	0	9.43841434638981e-05;4.7192071731949e-05;2.35960358659745e-05;2.35960358659745e-05;2.35960358659745e-05;7.07881075979235e-05;2.35960358659745e-05;7.07881075979235e-05;2.35960358659745e-05;4.7192071731949e-05;2.35971494643353e-05;2.35982631677666e-05;4.7192071731949e-05;2.35960358659745e-05;2.35982631677666e-05;2.35960358659745e-05;4.7192071731949e-05;9.43841434638981e-05;2.35960358659745e-05;7.07…	0.448517	0.00265524	0.0174059	0.0229663	4.17549e-05	0.405704	1.26872e-05	0.0209445	0.0251894
COG2_ENSG00000135775	0.00556621	50	14	6	3	1	3	3	0	0	2.35982631677666e-05;7.07947895036432e-05;7.07881075979235e-05;4.7192071731949e-05;2.35960358659745e-05;2.35960358659745e-05;2.35960358659745e-05;4.71942989286707e-05;0.000165172251061822;2.35960358659745e-05;4.7192071731949e-05;9.43841434638981e-05;0.000424728645587541;2.35971494643353e-05;4.7192071731949e-05;2.35960358659745e-05;2.35960358659745e-05;2.35960358659745e-05;2.35960358659745e-05;4.7…	0.0342287	0.0037627	0.0260731	0.0123139	0.000967085	0.0233814	0.000598918	0.0298914	0.0131846
KIF1BP_ENSG00000198954	0.0055975	59	12	2	3	1	3	0	0	0	0.000117985747321848;2.35971494643353e-05;2.35993769765259e-05;2.36038332627826e-05;2.35971494643353e-05;2.35971494643353e-05;2.35971494643353e-05;2.35960358659745e-05;2.35993769765259e-05;2.35982631677666e-05;2.35960358659745e-05;4.7192071731949e-05;2.35960358659745e-05;2.35960358659745e-05;9.43841434638981e-05;2.36016049093416e-05;2.35960358659745e-05;2.35960358659745e-05;2.35960358659745e-05;4…	0.124242	0.0027138	0.0223746	0.0145554	0.000131408	0.0921671	4.77184e-05	0.0268524	0.0159449
PI3_ENSG00000124102	0.00561688	3	1	0	0	0	0	1	0	0	2.35982631677666e-05;4.7192071731949e-05;2.35971494643353e-05;0.00035399065464557;2.35971494643353e-05	0.0157521	0.00490721	0.100376	0.0415704	0.000311143	0.00318157	0.000283375	0.149767	0.0507749
SULT1A1_ENSG00000196502	0.0056184	22	6	0	1	3	2	0	0	0	0.000118843886648761;4.75624256831116e-05;2.37936613735808e-05;0.000166436825386557;2.38106576425634e-05;2.38095238072373e-05;2.404539770446e-05;2.41545893745329e-05;2.39624269281937e-05;4.83605764549597e-05;2.39566863226219e-05;2.38344932741046e-05;2.38117916013302e-05;2.38061229269604e-05;2.38288138029726e-05;4.77053716365011e-05;2.38583766702989e-05;0.000165751089215359;2.36933137469905e-05;2.…	0.104594	0.00296278	0.032086	0.0197698	0.000100952	0.0764427	3.57137e-05	0.0382337	0.0215801
SEC23A_ENSG00000100934	0.00564989	55	9	3	1	0	3	1	0	0	2.35971494643353e-05;2.35971494643353e-05;2.35982631677666e-05;4.7192071731949e-05;2.35960358659745e-05;2.35960358659745e-05;2.35960358659745e-05;0.000377536573855592;2.35960358659745e-05;2.35960358659745e-05;2.35960358659745e-05;2.35960358659745e-05;2.35960358659745e-05;9.43841434638981e-05;0.000141576215195847;2.35971494643353e-05;2.35960358659745e-05;7.07881075979235e-05;2.35960358659745e-05;2…	0.6619	0.00272689	-0.00645292	0.0147566	0.000974829	0.644689	0.000422785	-0.0071729	0.0155543
KLRG2_ENSG00000188883	0.00572438	21	3	5	1	1	1	0	0	0	2.35960358659745e-05;7.07947895036432e-05;7.07914483931777e-05;2.35982631677666e-05;0.000117991315839176;2.36038332627826e-05;2.35982631677666e-05;2.35982631677666e-05;4.71942989286707e-05;2.3611635814052e-05;0.00021237434517919;2.35960358659745e-05;2.35971494643353e-05;2.35982631677666e-05;4.72143531640909e-05;2.36060620368487e-05;2.36060620368487e-05;2.35982631677666e-05;2.35993769765259e-05;2.…	0.00868478	0.00879888	0.0561761	0.0214068	0.00205341	0.00387088	0.00340777	0.0680593	0.0235622
ZNF445_ENSG00000185219	0.00578014	19	2	0	2	0	0	0	0	0	2.35960358659745e-05;9.43841434638981e-05;2.35960358659745e-05;4.7192071731949e-05;2.35960358659745e-05;2.35960358659745e-05;9.43841434638981e-05;2.35960358659745e-05;2.35960358659745e-05;2.35960358659745e-05;2.35960358659745e-05;2.35982631677666e-05;2.35960358659745e-05;2.35960358659745e-05;2.36004908901839e-05;2.35960358659745e-05;2.35982631677666e-05;2.35960358659745e-05;2.35960358659745e-05;2…	0.0293367	0.00389692	0.0580643	0.026648	2.42886e-05	0.00988036	9.4732e-06	0.0814002	0.0315506
TAF11L2_ENSG00000284373	0.00582923	8	2	1	2	0	0	0	0	0	9.44153330511302e-05;9.44197903875764e-05;7.08181861090009e-05;2.36071765820454e-05;2.36038332627826e-05;4.72098951937882e-05;2.36016049093416e-05;2.36049475968941e-05;2.36060620368487e-05;2.36049475968941e-05;4.72121240736974e-05;2.36094059871352e-05;2.36082912315401e-05	0.00534493	0.00978761	0.0835404	0.0299914	0.000222845	0.000682474	0.000366753	0.124209	0.0365693
BCAS2_ENSG00000116752	0.00583308	14	2	2	2	0	3	0	0	0	7.07881075979235e-05;0.000212364322793771;4.7192071731949e-05;2.35960358659745e-05;2.35960358659745e-05;2.35960358659745e-05;2.35971494643353e-05;2.35960358659745e-05;2.35960358659745e-05;2.35960358659745e-05;2.35960358659745e-05;0.000188768286927796;2.35960358659745e-05;2.35960358659745e-05;2.35982631677666e-05;9.43885978573413e-05;0.000165172251061822;2.35971494643353e-05;9.43841434638981e-05;7…	0.043201	0.0034689	0.047398	0.0234439	0.000130636	0.0256038	5.3801e-05	0.0577733	0.0258821
PRSS54_ENSG00000103023	0.00583988	28	2	2	1	1	1	1	0	0	2.35960358659745e-05;2.35982631677666e-05;2.35971494643353e-05;2.35960358659745e-05;2.35960358659745e-05;0.000117980179329873;2.35960358659745e-05;2.35960358659745e-05;9.44108761329056e-05;2.35960358659745e-05;2.35960358659745e-05;2.35960358659745e-05;7.07881075979235e-05;2.35971494643353e-05;2.35960358659745e-05;2.35960358659745e-05;4.71942989286707e-05;7.07881075979235e-05;2.35971494643353e-05;…	0.212323	0.00305615	0.0255894	0.0205174	0.0034599	0.189699	0.00189188	0.0282929	0.0215734
PLA2G4E_ENSG00000188089	0.00585598	55	15	4	6	0	6	3	0	0	9.43975079061035e-05;2.35971494643353e-05;2.35960358659745e-05;7.08014726702083e-05;2.35960358659745e-05;2.35971494643353e-05;2.35971494643353e-05;2.35971494643353e-05;2.35960358659745e-05;2.35971494643353e-05;2.35971494643353e-05;2.35971494643353e-05;2.35960358659745e-05;2.35960358659745e-05;2.35971494643353e-05;2.35960358659745e-05;4.7192071731949e-05;2.35982631677666e-05;2.35960358659745e-05;2…	0.00731327	0.0166837	0.0300939	0.0112197	0.00291468	0.00492939	0.00797924	0.0330668	0.0117608
AC013394.1_ENSG00000279765	0.00587706	6	0	0	0	0	0	1	0	0	2.35960358659745e-05;2.35960358659745e-05;2.35960358659745e-05;2.35960358659745e-05;2.35971494643353e-05;0.000401151540893872;2.35960358659745e-05	0.0201881	0.0050701	0.0772179	0.033243	0.000909499	0.00756109	0.000810921	0.102097	0.0382232
CARHSP1_ENSG00000153048	0.00588794	10	9	2	0	2	1	0	0	0	4.71942989286707e-05;4.7192071731949e-05;7.07981309293201e-05;2.35960358659745e-05;2.35960358659745e-05;4.71965263355332e-05;4.71965263355332e-05;0.000117985747321848;4.71987539530517e-05;7.07947895036432e-05;2.35971494643353e-05;2.35960358659745e-05;2.35982631677666e-05;2.35982631677666e-05;0.000141589579007286;2.35971494643353e-05;2.36004908901839e-05;4.72076665255651e-05;4.71965263355332e-05;2…	0.0793596	0.00331382	0.0376459	0.0214578	1.74271e-05	0.0416966	5.74935e-06	0.0507218	0.0249059
ACAN_ENSG00000157766	0.00597603	150	41	19	4	11	9	3	0	0	2.35960358659745e-05;2.35960358659745e-05;2.35960358659745e-05;2.35960358659745e-05;2.35982631677666e-05;2.36473704109594e-05;7.08482901954642e-05;4.71942989286707e-05;7.07881075979235e-05;2.35971494643353e-05;2.35982631677666e-05;2.35993769765259e-05;2.35993769765259e-05;4.7192071731949e-05;2.35960358659745e-05;2.35982631677666e-05;2.35960358659745e-05;2.35960358659745e-05;2.35971494643353e-05;2…	0.0840424	0.00317318	0.0132077	0.00764469	0.000349537	0.067562	0.000145185	0.0147839	0.00808785
GRHL3_ENSG00000158055	0.00598287	40	11	3	3	0	5	2	0	0	2.35960358659745e-05;0.000401132609721567;0.000165172251061822;2.35960358659745e-05;4.71942989286707e-05;2.35960358659745e-05;2.35971494643353e-05;2.36004908901839e-05;4.71987539530517e-05;2.35982631677666e-05;2.36016049093416e-05;2.36016049093416e-05;2.35982631677666e-05;2.35960358659745e-05;2.35960358659745e-05;4.7192071731949e-05;0.000330360092500351;4.71965263355332e-05;2.36004908901839e-05;2…	0.0854232	0.0031601	0.022519	0.0130921	0.00126676	0.0648159	0.000612577	0.0259513	0.0140541
ITIH1_ENSG00000055957	0.00599807	65	15	7	5	0	9	2	0	0	2.35971494643353e-05;2.35960358659745e-05;7.07881075979235e-05;4.7192071731949e-05;2.35982631677666e-05;9.43841434638981e-05;2.35960358659745e-05;2.35960358659745e-05;2.35960358659745e-05;2.35960358659745e-05;4.7192071731949e-05;2.35960358659745e-05;2.35960358659745e-05;2.35960358659745e-05;2.35971494643353e-05;2.35960358659745e-05;2.35960358659745e-05;9.43841434638981e-05;2.35971494643353e-05;2.…	0.0260629	0.00506885	0.0243089	0.010924	0.00109745	0.0179178	0.000859042	0.0275106	0.011621
DBR1_ENSG00000138231	0.00612946	51	8	2	3	0	2	2	0	0	2.35960358659745e-05;2.35960358659745e-05;2.35960358659745e-05;0.000188768286927796;7.07881075979235e-05;2.35960358659745e-05;2.35960358659745e-05;2.35960358659745e-05;4.7192071731949e-05;2.35960358659745e-05;2.35960358659745e-05;2.35960358659745e-05;2.35960358659745e-05;4.7192071731949e-05;2.35960358659745e-05;2.35971494643353e-05;2.35960358659745e-05;0.000306748466257669;7.07881075979235e-05;4.…	0.294495	0.00310891	0.0162124	0.0154653	0.000316906	0.266456	0.000128406	0.0182161	0.0163923
RHPN2_ENSG00000131941	0.00614304	63	14	5	2	1	2	0	0	0	2.35971494643353e-05;7.07881075979235e-05;2.35971494643353e-05;2.35960358659745e-05;2.35971494643353e-05;2.35960358659745e-05;2.35971494643353e-05;0.000165172251061822;4.7192071731949e-05;2.35960358659745e-05;2.35971494643353e-05;2.36004908901839e-05;2.35960358659745e-05;7.07881075979235e-05;2.35960358659745e-05;7.07881075979235e-05;2.36004908901839e-05;2.35982631677666e-05;2.35971494643353e-05;2…	0.0872866	0.00302941	0.0239991	0.0140355	0.000171398	0.0609069	6.37705e-05	0.0288305	0.0153831
PABPN1L_ENSG00000205022	0.00618318	30	3	2	4	0	1	1	0	0	0.000165172251061822;2.36607987900844e-05;2.35971494643353e-05;2.36049475968941e-05;2.36049475968941e-05;4.72076665255651e-05;2.35993769765259e-05;9.44019635607356e-05;2.36071765820454e-05;2.35982631677666e-05;2.36004908901839e-05;9.43930526710664e-05;4.71965263355332e-05;7.08048147280248e-05;2.35982631677666e-05;2.36004908901839e-05;2.36027190332264e-05;2.36082912315401e-05;2.36060620368487e-05;…	0.00556186	0.0169969	0.0483469	0.0174377	0.00192899	0.00228982	0.00546054	0.0584992	0.0191812
ACER2_ENSG00000177076	0.00620793	30	7	3	0	3	0	0	0	0	4.7192071731949e-05;4.7192071731949e-05;0.000117980179329873;2.35993769765259e-05;2.35971494643353e-05;2.35982631677666e-05;2.35982631677666e-05;2.36160967307913e-05;2.35960358659745e-05;2.35960358659745e-05;2.35960358659745e-05;2.35960358659745e-05;2.35960358659745e-05;2.35971494643353e-05;2.35960358659745e-05;2.35960358659745e-05;4.7192071731949e-05;2.35960358659745e-05;2.35960358659745e-05;7.0…	0.0098278	0.0119045	0.048772	0.0188905	0.000747797	0.00351093	0.00115144	0.0623431	0.0213573
IFT122_ENSG00000163913	0.00623663	115	24	12	8	5	4	4	0	0	2.35993769765259e-05;2.35971494643353e-05;2.36016049093416e-05;2.35993769765259e-05;2.35960358659745e-05;2.35960358659745e-05;2.35960358659745e-05;2.35960358659745e-05;2.35960358659745e-05;2.35960358659745e-05;2.35960358659745e-05;2.35960358659745e-05;2.35960358659745e-05;7.07881075979235e-05;4.7192071731949e-05;2.35960358659745e-05;2.35960358659745e-05;2.35971494643353e-05;4.7192071731949e-05;2.…	0.0263534	0.00696357	0.0204475	0.00920659	0.00119208	0.0185312	0.00108776	0.0229862	0.00976129
SPEF2_ENSG00000152582	0.00628386	111	31	16	4	3	9	2	0	0	2.35960358659745e-05;2.36004908901839e-05;2.35960358659745e-05;2.35960358659745e-05;2.35960358659745e-05;2.35960358659745e-05;2.35960358659745e-05;2.35960358659745e-05;2.35960358659745e-05;0.000353940537989618;2.35960358659745e-05;2.35960358659745e-05;2.35960358659745e-05;7.07881075979235e-05;2.35960358659745e-05;2.35960358659745e-05;7.07881075979235e-05;2.35960358659745e-05;7.07881075979235e-05;…	0.794795	0.00299473	0.00239118	0.0091937	0.000398814	0.786333	0.000145477	0.00259455	0.00957134
DNAH14_ENSG00000185842	0.00628736	225	53	25	20	6	24	9	0	0	2.36060620368487e-05;2.35960358659745e-05;7.07881075979235e-05;4.7192071731949e-05;2.35960358659745e-05;2.35960358659745e-05;2.35960358659745e-05;0.000188768286927796;2.35960358659745e-05;4.7192071731949e-05;2.35960358659745e-05;4.7192071731949e-05;2.35960358659745e-05;2.35960358659745e-05;2.35960358659745e-05;2.35960358659745e-05;2.35960358659745e-05;2.35960358659745e-05;2.35960358659745e-05;0.0…	0.154901	0.00289507	0.00842391	0.00592219	0.000527631	0.136884	0.000195053	0.00921176	0.0061928
CDK6_ENSG00000105810	0.00634588	23	1	0	0	1	0	0	0	0	4.71942989286707e-05;2.35960358659745e-05;2.35960358659745e-05;0.000117980179329873;2.35960358659745e-05;2.35960358659745e-05;2.35971494643353e-05;2.35960358659745e-05;2.35971494643353e-05;2.35960358659745e-05;2.35960358659745e-05;2.35960358659745e-05;2.35960358659745e-05;2.35960358659745e-05;2.35960358659745e-05;2.35960358659745e-05;2.35960358659745e-05;2.35960358659745e-05;2.35960358659745e-05;…	0.0198171	0.00541019	0.0638735	0.027416	2.38548e-05	0.00520821	1.07037e-05	0.0918483	0.032875
NIBAN3_ENSG00000167483	0.00641814	37	9	9	5	3	3	2	0	0	7.08650257478115e-05;2.36060620368487e-05;7.0811499786545e-05;2.36038332627826e-05;2.35993769765259e-05;4.7192071731949e-05;2.35982631677666e-05;2.35971494643353e-05;2.35960358659745e-05;2.35960358659745e-05;2.35982631677666e-05;4.72098951937882e-05;7.07881075979235e-05;7.07947895036432e-05;2.35960358659745e-05;2.35982631677666e-05;2.36027190332264e-05;2.35971494643353e-05;2.35960358659745e-05;2.…	0.393932	0.00334955	-0.0116407	0.0136547	0.000362383	0.376785	0.000141439	-0.0125108	0.0141552
LIPE_ENSG00000079435	0.00642635	95	32	6	3	3	8	5	0	0	2.36038332627826e-05;2.36049475968941e-05;4.71965263355332e-05;2.36038332627826e-05;4.72009817803678e-05;4.71942989286707e-05;2.36027190332264e-05;4.71942989286707e-05;0.000188768286927796;2.35982631677666e-05;2.35971494643353e-05;2.35982631677666e-05;2.35960358659745e-05;2.36004908901839e-05;2.35960358659745e-05;2.35960358659745e-05;2.35960358659745e-05;4.71942989286707e-05;0.00021238436851093;4…	0.657183	0.00298622	0.00404843	0.00912209	0.00160165	0.643677	0.000681471	0.00439619	0.00950397
MS4A15_ENSG00000166961	0.00652598	17	4	2	2	1	2	0	0	0	2.35960358659745e-05;2.35960358659745e-05;2.35982631677666e-05;2.35960358659745e-05;2.35960358659745e-05;2.35971494643353e-05;2.36016049093416e-05;2.35993769765259e-05;2.36060620368487e-05;2.36641582680508e-05;4.72032098186832e-05;2.35982631677666e-05;7.07981309293201e-05;2.36004908901839e-05;2.35993769765259e-05;2.35960358659745e-05;9.43841434638981e-05;4.7192071731949e-05;4.7192071731949e-05;0.…	0.36991	0.0033098	0.0189667	0.021153	0.000766161	0.332457	0.000336087	0.0221558	0.0228605
B4GALT3_ENSG00000158850	0.00653077	26	5	2	1	1	1	0	0	0	7.07881075979235e-05;2.35971494643353e-05;2.35971494643353e-05;2.35960358659745e-05;4.7192071731949e-05;2.35960358659745e-05;2.35971494643353e-05;2.35993769765259e-05;4.71942989286707e-05;2.35960358659745e-05;2.35960358659745e-05;2.35993769765259e-05;4.7192071731949e-05;2.35971494643353e-05;2.35982631677666e-05;2.35971494643353e-05;2.35993769765259e-05;2.35993769765259e-05;0.000141576215195847;2.…	0.0368496	0.00413935	0.0441259	0.0211389	0.000345382	0.0191517	0.000182221	0.055569	0.0237214
AP2B1_ENSG00000006125	0.0065776	35	4	2	3	0	1	1	0	0	2.35960358659745e-05;2.35960358659745e-05;2.35960358659745e-05;2.35971494643353e-05;2.35971494643353e-05;2.35960358659745e-05;7.07881075979235e-05;2.35971494643353e-05;2.35960358659745e-05;2.35960358659745e-05;2.35960358659745e-05;7.08014726702083e-05;4.72009817803678e-05;2.35960358659745e-05;2.35960358659745e-05;2.35960358659745e-05;2.35960358659745e-05;2.35960358659745e-05;2.35971494643353e-05;…	0.393567	0.00375781	0.0149902	0.0175701	0.00101145	0.366284	0.000557749	0.0168074	0.0186034
NHLRC1_ENSG00000187566	0.00661453	26	2	2	0	0	2	0	0	0	2.35960358659745e-05;2.35971494643353e-05;0.000141576215195847;2.35971494643353e-05;7.07914483931777e-05;2.35960358659745e-05;2.35960358659745e-05;2.35960358659745e-05;2.35971494643353e-05;2.35971494643353e-05;2.35971494643353e-05;2.35960358659745e-05;2.35960358659745e-05;2.35993769765259e-05;2.35960358659745e-05;2.35960358659745e-05;2.35960358659745e-05;4.71965263355332e-05;2.35993769765259e-05;…	0.394117	0.00363104	0.0199356	0.0233938	9.90831e-05	0.346006	3.95636e-05	0.0243732	0.0258639
ISG20L2_ENSG00000143319	0.00662035	25	6	0	0	0	1	0	0	0	2.35960358659745e-05;2.35960358659745e-05;2.35960358659745e-05;2.35960358659745e-05;4.72009817803678e-05;2.36239073933457e-05;2.36283729492376e-05;2.36071765820454e-05;2.40685472307958e-05;4.81370944615916e-05;4.7192071731949e-05;2.35982631677666e-05;2.35982631677666e-05;2.35960358659745e-05;2.35971494643353e-05;2.35971494643353e-05;2.35960358659745e-05;2.35960358659745e-05;2.35960358659745e-05;2…	0.00809747	0.0121152	0.0609833	0.0230301	0.00100358	0.0020856	0.00209955	0.0823834	0.0267673
RFC2_ENSG00000049541	0.00669696	32	4	0	1	2	2	0	0	0	2.35982631677666e-05;2.35960358659745e-05;2.36016049093416e-05;2.35960358659745e-05;2.35960358659745e-05;4.7192071731949e-05;2.35960358659745e-05;0.000118002454451263;4.71987539530517e-05;2.35960358659745e-05;2.35993769765259e-05;2.35982631677666e-05;2.35971494643353e-05;2.36004908901839e-05;2.36004908901839e-05;2.35993769765259e-05;0.000165180046250176;2.35960358659745e-05;2.35960358659745e-05;0…	0.0143046	0.00804668	0.0505854	0.0206512	0.000492749	0.00661565	0.000425843	0.0621696	0.0228935
TSPAN10_ENSG00000182612	0.00670024	23	7	1	2	0	1	0	0	0	2.35960358659745e-05;2.35982631677666e-05;2.36027190332264e-05;2.35993769765259e-05;4.71965263355332e-05;4.71965263355332e-05;4.71942989286707e-05;9.43975079061035e-05;2.36027190332264e-05;2.35982631677666e-05;7.08750708789247e-05;2.36049475968941e-05;2.36038332627826e-05;2.36027190332264e-05;2.35971494643353e-05;4.71965263355332e-05;0.000165195638835424;2.36038332627826e-05;4.7192071731949e-05;2…	0.0555265	0.00371354	0.0435	0.0227186	0.00067234	0.0321264	0.000337886	0.0544786	0.0254236
SKIL_ENSG00000136603	0.00672411	31	6	3	1	0	0	0	0	0	2.35960358659745e-05;4.7192071731949e-05;2.35971494643353e-05;2.35960358659745e-05;2.35960358659745e-05;2.35960358659745e-05;4.71942989286707e-05;2.35960358659745e-05;2.35960358659745e-05;4.7192071731949e-05;2.35960358659745e-05;2.35960358659745e-05;2.35960358659745e-05;2.35960358659745e-05;2.35960358659745e-05;7.07881075979235e-05;2.35960358659745e-05;2.35960358659745e-05;2.35960358659745e-05;2.…	0.0843084	0.00341894	0.0380114	0.02202	0.000105481	0.0551476	3.71922e-05	0.0469094	0.0244611
CEP97_ENSG00000182504	0.00672681	31	10	8	0	5	3	1	0	0	2.35993769765259e-05;2.35960358659745e-05;2.35960358659745e-05;0.000212364322793771;7.07914483931777e-05;7.07881075979235e-05;4.7192071731949e-05;4.7192071731949e-05;2.35960358659745e-05;7.07881075979235e-05;2.35960358659745e-05;7.07881075979235e-05;2.35971494643353e-05;0.000117980179329873;4.71942989286707e-05;7.07881075979235e-05;0.000117991315839176;2.35960358659745e-05;2.35960358659745e-05;0.…	0.0493801	0.00400917	0.026235	0.0133491	0.000669313	0.0339458	0.000306721	0.0305474	0.0144043
PSMG1_ENSG00000183527	0.00688575	19	4	0	1	0	2	1	0	0	2.35971494643353e-05;2.35993769765259e-05;2.35960358659745e-05;2.35960358659745e-05;2.35960358659745e-05;2.35960358659745e-05;2.35960358659745e-05;2.35960358659745e-05;4.7192071731949e-05;9.43841434638981e-05;4.7192071731949e-05;4.7192071731949e-05;2.35960358659745e-05;2.35960358659745e-05;2.35960358659745e-05;0.000235960358659745;2.35960358659745e-05;2.35960358659745e-05;2.35960358659745e-05;0.0…	0.0178792	0.00554633	0.0480675	0.0202978	0.00100971	0.00872475	0.000716447	0.0589542	0.0224788
OFD1_ENSG00000046651	0.00694497	17	7	4	0	1	3	0	0	0	2.35971494643353e-05;2.36016043835601e-05;2.36071750042717e-05;4.72076643166819e-05;7.0830442318993e-05;4.72165836207437e-05;4.72032103440355e-05;2.35982630626961e-05;2.35982630626961e-05;0.000212379913170479;4.72076665255651e-05;4.7192071731949e-05;2.36004904695587e-05;2.36004904695587e-05;2.36160882077229e-05;2.36049459143933e-05;7.07947895032998e-05;0.000141669801623802;2.36116306595906e-05;2.…	0.00828016	0.00860068	0.0393905	0.0149182	0.00125412	0.00264015	0.00177832	0.0510786	0.0169877
KCNK4_ENSG00000182450	0.00694911	37	9	4	1	0	3	0	0	0	2.36049475968941e-05;2.36004908901839e-05;4.7192071731949e-05;2.35971494643353e-05;4.71942989286707e-05;0.00016518784217471;2.35993769765259e-05;4.72054380664528e-05;2.36071765820454e-05;2.36004908901839e-05;2.36060620368487e-05;4.71987539530517e-05;2.35960358659745e-05;2.35971494643353e-05;2.35971494643353e-05;0.000188786105342133;2.35982631677666e-05;2.35982631677666e-05;0.000188786105342133;2.…	0.0317474	0.0052823	0.0363583	0.0169299	0.000883552	0.0180754	0.000569316	0.0440567	0.0186359
RTL8A_ENSG00000203950	0.00695189	3	1	1	0	0	0	0	0	0	2.36562469036163e-05;4.73057929397287e-05;7.10558893460976e-05;2.36797057967852e-05;2.36797018373286e-05	0.0524129	0.00512041	0.0954347	0.0492001	5.59743e-06	0.012335	2.64001e-06	0.1588	0.0634589
FBXO44_ENSG00000132879	0.00699691	32	3	2	3	0	4	0	0	0	4.7192071731949e-05;7.07947895036432e-05;2.35971494643353e-05;2.35982631677666e-05;0.00014159626185864;2.35971494643353e-05;2.35982631677666e-05;2.35971494643353e-05;2.35993769765259e-05;9.43885978573413e-05;2.35993769765259e-05;2.35982631677666e-05;2.35971494643353e-05;2.35960358659745e-05;2.35960358659745e-05;2.36016049093416e-05;4.72188119742705e-05;2.36261399617087e-05;7.08181861090009e-05;0.…	0.00980553	0.0108553	0.0475077	0.0183952	0.00189645	0.0053729	0.00289573	0.055196	0.0198277
DNAJB5_ENSG00000137094	0.0070653	38	5	4	3	1	1	0	0	0	0.000117980179329873;2.36049475968941e-05;2.35971494643353e-05;2.35971494643353e-05;2.35960358659745e-05;2.35960358659745e-05;4.7192071731949e-05;2.35971494643353e-05;2.35982631677666e-05;7.07947895036432e-05;2.35993769765259e-05;4.71942989286707e-05;2.36596791738645e-05;2.35960358659745e-05;7.07914483931777e-05;2.35971494643353e-05;2.35982631677666e-05;7.07947895036432e-05;2.35993769765259e-05;2…	0.472554	0.00356627	0.0129675	0.0180523	0.000266768	0.433983	0.000102279	0.0153792	0.0196566
NXPH4_ENSG00000182379	0.00711587	14	4	0	1	2	0	1	0	0	2.36049475968941e-05;4.72076665255651e-05;2.36060620368487e-05;2.35993769765259e-05;4.71965263355332e-05;2.36016049093416e-05;2.36038332627826e-05;2.35982631677666e-05;0.000117980179329873;2.36016049093416e-05;0.000259727993956976;2.36082912315401e-05;9.44376239485409e-05;4.72165824630801e-05;0.00011810279667591;2.36127508853736e-05;2.36082912315401e-05;2.36160967307913e-05;2.36049475968941e-05;2…	0.00391961	0.0416715	0.0704754	0.024432	0.00196881	0.00118168	0.0145146	0.0890921	0.0274699
ADGRL3_ENSG00000150471	0.00714134	93	18	11	2	2	5	0	0	0	2.35971494643353e-05;2.35960358659745e-05;2.35960358659745e-05;4.71965263355332e-05;2.35971494643353e-05;2.35960358659745e-05;0.000165172251061822;2.35960358659745e-05;2.35982631677666e-05;2.35960358659745e-05;2.35982631677666e-05;2.35993769765259e-05;7.07914483931777e-05;0.000165172251061822;4.7192071731949e-05;2.35960358659745e-05;7.07881075979235e-05;2.35960358659745e-05;2.35960358659745e-05;2…	0.0984164	0.003635	0.0190855	0.0115489	0.000530679	0.0772729	0.000219872	0.0218122	0.0123461
ZNF484_ENSG00000127081	0.00714846	39	6	2	3	2	2	0	0	0	0.000117980179329873;2.35960358659745e-05;4.7192071731949e-05;2.35960358659745e-05;2.35971494643353e-05;4.7192071731949e-05;2.35960358659745e-05;2.35960358659745e-05;2.35960358659745e-05;7.07881075979235e-05;2.35960358659745e-05;2.35960358659745e-05;2.35960358659745e-05;2.35960358659745e-05;2.35960358659745e-05;2.35960358659745e-05;0.000117980179329873;2.35960358659745e-05;2.35960358659745e-05;7.…	0.0513626	0.00439778	0.0338998	0.0173984	0.000606439	0.0299983	0.000320928	0.0420501	0.0193769
AFAP1_ENSG00000196526	0.00722079	68	21	6	3	2	3	4	0	0	4.71965263355332e-05;2.36004908901839e-05;2.35982631677666e-05;4.71965263355332e-05;2.35971494643353e-05;2.35960358659745e-05;2.35960358659745e-05;2.35960358659745e-05;2.35960358659745e-05;4.71965263355332e-05;2.35982631677666e-05;2.35960358659745e-05;2.35960358659745e-05;2.36004908901839e-05;2.36004908901839e-05;7.07914483931777e-05;2.35960358659745e-05;0.000141576215195847;4.7192071731949e-05;2…	0.266069	0.00345076	0.0126943	0.0114141	0.00154134	0.24132	0.000662889	0.0140886	0.0120241
PRSS37_ENSG00000165076	0.00722732	17	2	1	1	0	1	0	0	0	9.43841434638981e-05;2.35960358659745e-05;2.35960358659745e-05;2.35960358659745e-05;2.35971494643353e-05;2.35960358659745e-05;2.35971494643353e-05;7.07881075979235e-05;2.35960358659745e-05;2.35971494643353e-05;2.35971494643353e-05;2.35971494643353e-05;2.35960358659745e-05;2.35960358659745e-05;2.35960358659745e-05;0.000188768286927796;4.7192071731949e-05;2.35960358659745e-05;4.7192071731949e-05;2.…	0.0912154	0.00418357	0.0413219	0.024465	0.000128209	0.0535223	5.67163e-05	0.053987	0.0279627
RFX7_ENSG00000181827	0.00725626	88	17	9	9	1	2	4	0	0	2.35960358659745e-05;2.35960358659745e-05;2.35960358659745e-05;2.35960358659745e-05;2.35960358659745e-05;9.43841434638981e-05;2.35960358659745e-05;2.35960358659745e-05;2.35960358659745e-05;7.07881075979235e-05;4.7192071731949e-05;2.35960358659745e-05;2.35960358659745e-05;2.35960358659745e-05;2.35960358659745e-05;2.35971494643353e-05;2.35960358659745e-05;2.35960358659745e-05;2.35960358659745e-05;2…	0.00871591	0.0220974	0.0269346	0.0102686	0.00213703	0.00483992	0.00561604	0.0310766	0.0110298
NPSR1_ENSG00000187258	0.00728753	31	6	6	2	0	3	0	0	0	2.35960358659745e-05;2.35960358659745e-05;2.35960358659745e-05;2.35960358659745e-05;2.35971494643353e-05;2.35960358659745e-05;4.71942989286707e-05;2.35960358659745e-05;2.35960358659745e-05;2.35960358659745e-05;2.35971494643353e-05;2.35960358659745e-05;2.35960358659745e-05;2.35960358659745e-05;2.35960358659745e-05;0.000212364322793771;2.35960358659745e-05;7.07881075979235e-05;4.7192071731949e-05;7…	0.126425	0.00340616	0.0252904	0.0165475	0.000752176	0.0995936	0.000304636	0.0293616	0.0178292
IQGAP3_ENSG00000183856	0.00729032	118	34	14	8	3	11	1	0	0	4.71965263355332e-05;2.35993769765259e-05;9.44019635607356e-05;2.35982631677666e-05;2.36049475968941e-05;4.71965263355332e-05;2.35960358659745e-05;4.7192071731949e-05;4.7192071731949e-05;0.000165180046250176;2.35960358659745e-05;4.7192071731949e-05;4.71942989286707e-05;2.35960358659745e-05;2.35971494643353e-05;4.72098951937882e-05;4.71987539530517e-05;4.71987539530517e-05;4.7192071731949e-05;2.36…	0.00951976	0.020234	0.0219191	0.00845382	0.00128239	0.00561167	0.00281274	0.0250107	0.00903027
TRIM67_ENSG00000119283	0.00733758	67	13	5	2	2	1	1	0	0	2.35960358659745e-05;2.35960358659745e-05;2.35960358659745e-05;2.36049475968941e-05;7.08014726702083e-05;2.36027190332264e-05;2.35971494643353e-05;2.35993769765259e-05;2.35971494643353e-05;4.72009817803678e-05;2.35982631677666e-05;2.36016049093416e-05;2.35960358659745e-05;2.35971494643353e-05;2.35971494643353e-05;2.35971494643353e-05;2.35982631677666e-05;0.000117980179329873;4.7192071731949e-05;2…	0.00552765	0.039425	0.0374176	0.013486	0.00162333	0.00235241	0.00798019	0.0449691	0.0147842
RETSAT_ENSG00000042445	0.00738474	52	9	6	3	2	6	4	0	0	7.07981309293201e-05;2.35960358659745e-05;4.7192071731949e-05;4.7192071731949e-05;2.35960358659745e-05;2.35960358659745e-05;2.35960358659745e-05;0.00016518784217471;2.35971494643353e-05;2.35960358659745e-05;4.71965263355332e-05;2.35971494643353e-05;2.35960358659745e-05;0.000378071833636507;2.36004908901839e-05;2.35960358659745e-05;0.000141582896786355;7.07947895036432e-05;4.71987539530517e-05;4.7…	0.00625241	0.027091	0.0305498	0.0111731	0.00341868	0.00400685	0.0125524	0.0338375	0.0117588
CCDC150_ENSG00000144395	0.00743888	71	17	9	5	3	10	2	0	0	2.35960358659745e-05;2.35960358659745e-05;2.35960358659745e-05;2.35960358659745e-05;7.07881075979235e-05;4.7192071731949e-05;2.35960358659745e-05;0.000188768286927796;2.35960358659745e-05;2.35960358659745e-05;0.00021237434517919;7.07881075979235e-05;4.7192071731949e-05;7.07881075979235e-05;2.35960358659745e-05;0.000141582896786355;9.43841434638981e-05;4.7192071731949e-05;2.35960358659745e-05;2.35…	0.155998	0.00356819	0.0145752	0.0102739	0.000858175	0.132524	0.000342007	0.0163855	0.010893
FCER1A_ENSG00000179639	0.00746605	15	2	3	0	0	0	0	0	0	2.35960358659745e-05;7.07881075979235e-05;2.35971494643353e-05;2.35960358659745e-05;7.07881075979235e-05;4.7192071731949e-05;2.35960358659745e-05;2.35960358659745e-05;2.35971494643353e-05;7.07881075979235e-05;2.35971494643353e-05;2.35960358659745e-05;2.35960358659745e-05;2.35960358659745e-05;2.35971494643353e-05;2.35971494643353e-05;2.35960358659745e-05;2.35960358659745e-05;4.7192071731949e-05;2.…	0.0300501	0.00483155	0.0672965	0.0310204	8.53272e-05	0.00880449	4.20595e-05	0.0981131	0.0374541
GTF2A1L_ENSG00000242441	0.00747955	38	9	2	1	1	1	0	0	0	2.35960358659745e-05;2.35960358659745e-05;2.35960358659745e-05;2.35960358659745e-05;2.35960358659745e-05;2.35960358659745e-05;2.35960358659745e-05;2.35960358659745e-05;4.71942989286707e-05;4.71942989286707e-05;2.35960358659745e-05;2.35960358659745e-05;0.000117980179329873;4.7192071731949e-05;4.7192071731949e-05;2.35971494643353e-05;2.35960358659745e-05;2.35960358659745e-05;2.35960358659745e-05;2.…	0.0844244	0.00401036	0.0304092	0.0176227	1.18856e-05	0.0496572	3.16423e-06	0.0393461	0.0200448
ADAD1_ENSG00000164113	0.00749755	35	7	4	3	0	1	1	0	0	2.35960358659745e-05;2.35960358659745e-05;2.35960358659745e-05;2.35960358659745e-05;0.000330344502123643;2.35960358659745e-05;2.35960358659745e-05;2.35960358659745e-05;9.43841434638981e-05;2.35960358659745e-05;2.35960358659745e-05;2.35960358659745e-05;4.7192071731949e-05;4.71942989286707e-05;2.35971494643353e-05;2.35960358659745e-05;9.43841434638981e-05;2.35960358659745e-05;2.35960358659745e-05;2…	0.273331	0.00412756	0.0194742	0.0177778	0.00047805	0.234579	0.000230682	0.0229269	0.0192883
GSTM2_ENSG00000213366	0.00750422	10	3	4	0	1	1	0	0	0	0.000117980179329873;2.36016049093416e-05;2.35982631677666e-05;2.35971494643353e-05;2.35960358659745e-05;7.07947895036432e-05;0.000165172251061822;2.35960358659745e-05;2.35971494643353e-05;7.07881075979235e-05;2.35960358659745e-05;2.35971494643353e-05;4.71942989286707e-05;2.35960358659745e-05;2.35971494643353e-05;7.07914483931777e-05;4.71942989286707e-05;7.07881075979235e-05;4.7192071731949e-05	0.114286	0.00368319	0.0384799	0.0243664	0.00114121	0.0811858	0.000529698	0.0469177	0.0269047
RSBN1L_ENSG00000187257	0.00755494	42	7	3	4	0	0	0	0	0	2.35971494643353e-05;2.35960358659745e-05;2.36049475968941e-05;2.35960358659745e-05;2.35960358659745e-05;2.35971494643353e-05;2.35960358659745e-05;2.35960358659745e-05;9.43841434638981e-05;4.72032098186832e-05;2.41289450888645e-05;2.35960358659745e-05;2.35960358659745e-05;2.36071765820454e-05;4.7192071731949e-05;2.35960358659745e-05;2.35960358659745e-05;2.35960358659745e-05;4.7192071731949e-05;2.…	0.0389558	0.00527909	0.0364066	0.0176333	0.000270516	0.0198889	0.0001468	0.0463013	0.0198851
OR2T10_ENSG00000184022	0.00760175	5	1	0	0	0	1	0	0	0	4.8447265166764e-05;2.4182627205092e-05;2.41756116405751e-05;2.41931581585736e-05;2.42377235708159e-05;0.000242553604437094;2.43261652363561e-05	0.00642784	0.00760262	0.094862	0.0348102	0.00102022	0.000930007	0.00237553	0.140035	0.0422952
CMTM3_ENSG00000140931	0.00761571	17	0	1	2	0	2	1	0	0	7.08181861090009e-05;0.00021237434517919;2.35982631677666e-05;2.36004908901839e-05;0.000188812839274733;2.36060620368487e-05;2.35971494643353e-05;9.43975079061035e-05;2.35960358659745e-05;2.35960358659745e-05;2.35960358659745e-05;2.35971494643353e-05;2.35971494643353e-05;2.35993769765259e-05;2.35982631677666e-05;2.35982631677666e-05;2.35971494643353e-05;9.43885978573413e-05;0.000283179158014573;2…	0.272736	0.00445752	0.0246711	0.022494	0.00113555	0.244193	0.000581372	0.0278125	0.0238822
KRT85_ENSG00000135443	0.00768205	42	15	6	1	1	5	1	0	0	4.71942989286707e-05;4.71942989286707e-05;4.7192071731949e-05;2.35982631677666e-05;4.71965263355332e-05;4.71965263355332e-05;4.7192071731949e-05;7.07881075979235e-05;2.35960358659745e-05;2.35960358659745e-05;0.00021237434517919;2.35971494643353e-05;2.35993769765259e-05;4.7192071731949e-05;2.35982631677666e-05;4.71942989286707e-05;9.43975079061035e-05;2.36127508853736e-05;2.36082912315401e-05;2.36…	0.198597	0.00398864	0.0181575	0.0141242	0.000465805	0.167258	0.000189474	0.020954	0.0151723
SPPL2A_ENSG00000138600	0.00776872	39	10	3	1	2	1	1	0	0	7.07881075979235e-05;2.35960358659745e-05;2.35960358659745e-05;4.7192071731949e-05;4.7192071731949e-05;2.35960358659745e-05;4.7192071731949e-05;2.35960358659745e-05;2.35960358659745e-05;2.35960358659745e-05;4.7192071731949e-05;7.07881075979235e-05;4.7192071731949e-05;2.35960358659745e-05;2.35960358659745e-05;2.35960358659745e-05;4.7192071731949e-05;2.35960358659745e-05;2.35960358659745e-05;2.3597…	0.261843	0.00419698	0.018849	0.0167987	0.00061679	0.22843	0.000278921	0.0217156	0.01803
PIK3C3_ENSG00000078142	0.00781344	64	6	7	3	1	5	0	0	0	2.35971494643353e-05;0.000188768286927796;7.07881075979235e-05;2.35971494643353e-05;4.72009817803678e-05;9.43841434638981e-05;4.7192071731949e-05;2.35982631677666e-05;2.35960358659745e-05;7.07881075979235e-05;2.35960358659745e-05;2.35960358659745e-05;7.07881075979235e-05;2.35960358659745e-05;2.35960358659745e-05;0.000165180046250176;2.35960358659745e-05;7.07881075979235e-05;4.7192071731949e-05;2.…	0.145936	0.00371111	0.0188338	0.0129528	0.000352076	0.112929	0.000132308	0.0223825	0.01412
COX10_ENSG00000006695	0.00789998	22	5	1	3	2	1	1	0	0	2.35960358659745e-05;4.7192071731949e-05;2.35960358659745e-05;0.000117980179329873;4.7192071731949e-05;2.35960358659745e-05;9.43841434638981e-05;9.43885978573413e-05;9.43885978573413e-05;2.35960358659745e-05;2.35960358659745e-05;4.7192071731949e-05;2.35960358659745e-05;2.35960358659745e-05;2.35960358659745e-05;2.35960358659745e-05;2.35960358659745e-05;4.72009817803678e-05;2.35982631677666e-05;2.3…	0.00942009	0.0123843	0.0462247	0.0178032	0.00152242	0.00334053	0.00269744	0.0590461	0.0201211
TEKT1_ENSG00000167858	0.00802788	31	12	1	3	3	1	0	0	0	2.35960358659745e-05;9.43841434638981e-05;2.35960358659745e-05;2.35960358659745e-05;4.7192071731949e-05;4.71965263355332e-05;2.35982631677666e-05;2.35960358659745e-05;4.7192071731949e-05;4.7192071731949e-05;2.35960358659745e-05;0.000165180046250176;2.35960358659745e-05;4.7192071731949e-05;7.07881075979235e-05;2.35971494643353e-05;4.7192071731949e-05;9.43841434638981e-05;4.7192071731949e-05;2.3597…	0.319713	0.00392947	0.0160584	0.0161383	0.000296627	0.285259	0.000111034	0.018517	0.0173286
Z83844.3_ENSG00000285304	0.00804534	58	6	4	3	1	1	1	0	0	2.35971494643353e-05;2.35971494643353e-05;2.36049475968941e-05;2.35982631677666e-05;2.35971494643353e-05;2.35971494643353e-05;2.35982631677666e-05;2.36004908901839e-05;0.000117996884881857;4.72054380664528e-05;4.72366556446613e-05;2.36071765820454e-05;2.35993769765259e-05;2.35982631677666e-05;2.35993769765259e-05;2.35971494643353e-05;2.35971494643353e-05;2.35982631677666e-05;2.35982631677666e-05;…	0.423539	0.00426605	0.01256	0.0156942	0.000382332	0.391665	0.000159197	0.0143868	0.0167952
YES1_ENSG00000176105	0.00804666	36	9	2	2	0	1	1	0	0	2.35960358659745e-05;2.35960358659745e-05;2.35971494643353e-05;2.35982631677666e-05;2.35960358659745e-05;2.35960358659745e-05;2.35971494643353e-05;2.35960358659745e-05;4.7192071731949e-05;2.35960358659745e-05;2.35960358659745e-05;2.35960358659745e-05;2.35960358659745e-05;2.35960358659745e-05;2.35960358659745e-05;9.43841434638981e-05;2.35960358659745e-05;4.71942989286707e-05;2.35960358659745e-05;7…	0.00615441	0.0297731	0.047153	0.0172126	0.00215427	0.00219714	0.00840142	0.0589176	0.0192403
ZNF549_ENSG00000121406	0.00807457	25	6	6	0	1	1	1	0	0	2.35960358659745e-05;2.35960358659745e-05;2.35960358659745e-05;4.7192071731949e-05;4.7192071731949e-05;7.07881075979235e-05;0.000117980179329873;2.35960358659745e-05;2.35960358659745e-05;7.07881075979235e-05;0.000188768286927796;7.07881075979235e-05;2.35971494643353e-05;4.7192071731949e-05;2.35971494643353e-05;2.35960358659745e-05;2.35960358659745e-05;7.07881075979235e-05;2.35960358659745e-05;2.3…	0.151482	0.00410514	0.0245347	0.0171055	0.00278647	0.118108	0.00148285	0.0291237	0.018636
PDCL_ENSG00000136940	0.00817408	13	3	1	0	2	0	0	0	0	2.35960358659745e-05;2.35971494643353e-05;7.07881075979235e-05;4.7192071731949e-05;2.35960358659745e-05;0.000117980179329873;2.35971494643353e-05;4.7192071731949e-05;2.35960358659745e-05;4.71942989286707e-05;0.000117991315839176;2.35982631677666e-05;2.36004908901839e-05;2.35960358659745e-05;2.35960358659745e-05;2.35960358659745e-05;2.35971494643353e-05;2.35971494643353e-05;2.36004908901839e-05	0.00671909	0.0170013	0.0712548	0.0262889	0.00120533	0.00173954	0.00238988	0.0951054	0.0303712
SPRY2_ENSG00000136158	0.00831209	29	2	0	1	0	2	1	0	0	2.35960358659745e-05;2.35960358659745e-05;2.35960358659745e-05;2.35960358659745e-05;2.35960358659745e-05;9.43930526710664e-05;2.35960358659745e-05;2.35971494643353e-05;2.35960358659745e-05;2.35971494643353e-05;2.35960358659745e-05;2.35960358659745e-05;2.35982631677666e-05;2.35971494643353e-05;2.36004908901839e-05;2.35971494643353e-05;2.35982631677666e-05;0.000165242434259486;2.35982631677666e-05;…	0.0124226	0.0101541	0.0513802	0.0205529	0.00144824	0.00453529	0.00185813	0.0662302	0.0233344
CEP120_ENSG00000168944	0.00835024	59	23	5	5	1	2	0	0	0	2.35960358659745e-05;2.35960358659745e-05;2.35960358659745e-05;7.07881075979235e-05;2.35960358659745e-05;2.35960358659745e-05;9.43841434638981e-05;2.35960358659745e-05;2.35971494643353e-05;7.07881075979235e-05;0.000141576215195847;4.7192071731949e-05;2.36004908901839e-05;2.36004908901839e-05;2.36016049093416e-05;2.36027190332264e-05;2.36027190332264e-05;2.35971494643353e-05;9.43841434638981e-05;2…	0.072469	0.0046262	0.023495	0.0130807	0.000257118	0.053667	0.0001047	0.0271121	0.0140513
MAPK8_ENSG00000107643	0.00835363	25	6	1	1	0	0	0	0	0	4.7192071731949e-05;2.35960358659745e-05;2.35960358659745e-05;2.35960358659745e-05;2.35960358659745e-05;2.35982631677666e-05;2.35960358659745e-05;2.35960358659745e-05;7.07881075979235e-05;2.35960358659745e-05;2.35960358659745e-05;2.35960358659745e-05;2.35982631677666e-05;2.35960358659745e-05;2.35960358659745e-05;2.35971494643353e-05;4.7192071731949e-05;2.35960358659745e-05;4.7192071731949e-05;2.3…	0.0210415	0.00814918	0.055543	0.0240733	7.97426e-05	0.00724447	4.53916e-05	0.0752378	0.0280174
OR10G9_ENSG00000236981	0.00836332	17	6	1	1	0	2	1	0	0	2.35971494643353e-05;2.35960358659745e-05;2.35971494643353e-05;0.000283152430391694;2.35960358659745e-05;2.35993769765259e-05;9.44064196373664e-05;2.36016049093416e-05;2.36004908901839e-05;2.35960358659745e-05;2.35993769765259e-05;2.35960358659745e-05;4.72054380664528e-05;2.36004908901839e-05;4.7192071731949e-05;4.71942989286707e-05;2.35960358659745e-05;2.35960358659745e-05;4.71942989286707e-05;2…	0.0111849	0.00916208	0.0463632	0.0182758	0.00318495	0.00448895	0.00374498	0.0581698	0.0204709
SLC52A1_ENSG00000132517	0.0083852	22	3	4	2	1	3	0	0	0	2.36038332627826e-05;2.35960358659745e-05;2.35982631677666e-05;2.35960358659745e-05;0.000165172251061822;7.07881075979235e-05;2.35971494643353e-05;2.35971494643353e-05;2.35971494643353e-05;2.35982631677666e-05;0.000117991315839176;9.43930526710664e-05;2.35960358659745e-05;7.07881075979235e-05;2.35971494643353e-05;7.07881075979235e-05;2.35971494643353e-05;2.35960358659745e-05;0.000165172251061822;…	0.00790465	0.0152317	0.0493314	0.0185727	0.00170481	0.00386606	0.00301375	0.0583554	0.0201999
EIF2B4_ENSG00000115211	0.00842953	51	5	2	1	0	3	1	0	0	2.35960358659745e-05;2.35960358659745e-05;2.35960358659745e-05;2.35960358659745e-05;2.35960358659745e-05;2.35960358659745e-05;2.35960358659745e-05;2.35960358659745e-05;2.35960358659745e-05;2.35982631677666e-05;7.07914483931777e-05;2.35960358659745e-05;4.7192071731949e-05;2.35971494643353e-05;2.35960358659745e-05;2.35960358659745e-05;2.35960358659745e-05;2.35960358659745e-05;2.35960358659745e-05;4…	0.0255207	0.00729295	0.0354473	0.0158713	0.00101346	0.0129476	0.000767776	0.0438884	0.0176599
SH3PXD2B_ENSG00000174705	0.0084828	45	20	4	3	4	5	1	0	0	4.71965263355332e-05;2.35971494643353e-05;2.35960358659745e-05;0.000377536573855592;4.72009817803678e-05;2.35971494643353e-05;0.000141582896786355;4.71942989286707e-05;0.00021237434517919;2.35960358659745e-05;4.71942989286707e-05;4.71965263355332e-05;2.35960358659745e-05;2.35982631677666e-05;2.35960358659745e-05;4.71942989286707e-05;4.7192071731949e-05;9.43841434638981e-05;2.35971494643353e-05;0.…	0.0564527	0.00534321	0.023575	0.012359	0.00251332	0.0406643	0.00153406	0.027146	0.0132618
PID1_ENSG00000153823	0.00851635	20	7	1	3	0	0	1	0	0	4.7192071731949e-05;2.35960358659745e-05;2.35960358659745e-05;4.7192071731949e-05;2.35960358659745e-05;2.35971494643353e-05;2.35960358659745e-05;2.35960358659745e-05;4.7192071731949e-05;7.07881075979235e-05;2.35960358659745e-05;9.43841434638981e-05;2.35960358659745e-05;2.35971494643353e-05;2.35960358659745e-05;4.7192071731949e-05;2.35960358659745e-05;2.35960358659745e-05;2.35960358659745e-05;4.71…	0.00983733	0.0127369	0.0547934	0.0212254	0.00306779	0.00437742	0.00583197	0.0667647	0.0234295
STH_ENSG00000256762	0.00861538	5	0	0	0	0	0	0	0	0	2.35960358659745e-05;2.35960358659745e-05;2.35971494643353e-05;2.35982631677666e-05;2.35960358659745e-05	0.0111315	0.00666976	0.145946	0.0574921	8.93454e-07	0.000174779	3.28827e-07	0.318942	0.0849849
TACSTD2_ENSG00000184292	0.00861995	20	12	3	3	1	0	1	0	0	2.35960358659745e-05;2.35960358659745e-05;7.07947895036432e-05;4.7192071731949e-05;2.35960358659745e-05;4.7192071731949e-05;2.35960358659745e-05;9.43885978573413e-05;7.07914483931777e-05;9.43841434638981e-05;2.35971494643353e-05;4.71942989286707e-05;4.7192071731949e-05;2.35960358659745e-05;2.35971494643353e-05;4.7192071731949e-05;2.35960358659745e-05;7.07881075979235e-05;4.7192071731949e-05;4.719…	0.509121	0.00479314	0.0119785	0.0181435	0.000609661	0.478913	0.0002923	0.013774	0.0194534
NUDT22_ENSG00000149761	0.0086314	15	8	1	0	1	2	2	0	0	2.36027190332264e-05;4.71965263355332e-05;2.35971494643353e-05;2.35971494643353e-05;2.35993769765259e-05;4.71942989286707e-05;4.71965263355332e-05;4.72032098186832e-05;0.000259629909367551;2.35993769765259e-05;4.72032098186832e-05;2.36027190332264e-05;2.35960358659745e-05;2.35960358659745e-05;2.35960358659745e-05;0.000118013595166132;0.000165203436232317;7.07947895036432e-05;0.00016518784217471;4…	0.0551123	0.00489279	0.0359271	0.0187316	0.000860972	0.0352292	0.000414148	0.0433018	0.020564
OR52W1_ENSG00000175485	0.00867343	18	5	2	3	1	2	0	0	0	9.43930526710664e-05;2.35971494643353e-05;2.35960358659745e-05;4.7192071731949e-05;0.000165180046250176;2.35960358659745e-05;2.35971494643353e-05;2.35971494643353e-05;2.35960358659745e-05;2.35960358659745e-05;0.000141576215195847;0.000117980179329873;2.35960358659745e-05;2.35971494643353e-05;2.35960358659745e-05;2.35960358659745e-05;2.35960358659745e-05;2.35960358659745e-05;9.43841434638981e-05;2…	0.00480625	0.0584469	0.0581701	0.0206296	0.00405769	0.00260853	0.0253752	0.0663044	0.0220247
QPRT_ENSG00000103485	0.00873993	14	8	2	1	0	3	0	0	0	7.07981309293201e-05;2.35982631677666e-05;4.7192071731949e-05;7.07914483931777e-05;2.35960358659745e-05;2.35971494643353e-05;4.7192071731949e-05;2.35982631677666e-05;2.35982631677666e-05;2.35971494643353e-05;0.000141582896786355;0.000165180046250176;4.71942989286707e-05;2.35971494643353e-05;4.71965263355332e-05;2.35960358659745e-05;2.35971494643353e-05;2.35971494643353e-05;2.35960358659745e-05;4.…	0.0480595	0.00531728	0.0410141	0.0207473	0.000510799	0.0283944	0.000254328	0.0504156	0.023002
PSMC4_ENSG00000013275	0.00874585	12	4	1	0	0	1	0	0	0	2.35960358659745e-05;4.71942989286707e-05;2.35960358659745e-05;2.35960358659745e-05;2.35960358659745e-05;2.35971494643353e-05;2.35993769765259e-05;2.35993769765259e-05;0.000141576215195847;2.35971494643353e-05;4.7192071731949e-05;7.07914483931777e-05;2.35960358659745e-05;2.35982631677666e-05;2.35971494643353e-05;4.71942989286707e-05;4.71965263355332e-05;2.35971494643353e-05	0.00761187	0.0168565	0.0792162	0.0296821	0.00127585	0.00174415	0.00334299	0.109002	0.0348177
FAM186A_ENSG00000185958	0.00880038	54	9	6	3	2	3	0	0	0	7.07881075979235e-05;2.35960358659745e-05;2.35971494643353e-05;2.35960358659745e-05;2.35971494643353e-05;2.35960358659745e-05;2.35960358659745e-05;2.35960358659745e-05;2.35960358659745e-05;2.35960358659745e-05;2.35971494643353e-05;2.35960358659745e-05;4.7192071731949e-05;9.43841434638981e-05;2.35960358659745e-05;2.35960358659745e-05;4.71942989286707e-05;2.35960358659745e-05;2.35960358659745e-05;0…	0.255517	0.00421953	0.0166467	0.0146403	0.000538773	0.222392	0.000206949	0.0191682	0.0157092
GABBR2_ENSG00000136928	0.00883786	47	12	6	2	2	2	0	0	0	2.36071765820454e-05;4.71987539530517e-05;2.35960358659745e-05;4.72009817803678e-05;0.000118002454451263;2.36027190332264e-05;2.36004908901839e-05;4.72143531640909e-05;4.7192071731949e-05;0.000117980179329873;4.7192071731949e-05;2.35960358659745e-05;0.000165172251061822;2.35960358659745e-05;2.35960358659745e-05;2.35960358659745e-05;2.35960358659745e-05;2.35960358659745e-05;2.35960358659745e-05;2.…	0.00959589	0.0266676	0.0375067	0.014481	0.00180796	0.00431875	0.00463534	0.0455358	0.0159557
CASK_ENSG00000147044	0.00899768	25	10	2	0	1	3	0	0	0	2.36361575956081e-05;2.36383885834505e-05;4.72377745609265e-05;4.72132390924838e-05;7.0830442318993e-05;4.72745480765074e-05;2.36372740382537e-05;2.36328141181386e-05;0.000141666472042931;2.36183172981164e-05;2.36183172981164e-05;4.72076665255651e-05;4.72188044009566e-05;4.72076665255651e-05;2.36116306595906e-05;2.36250058299706e-05;2.36049459143933e-05;2.36227761082959e-05;4.72188119742705e-05;0…	0.00732394	0.0221223	0.0410667	0.0153134	0.000822593	0.00251809	0.00163132	0.0521179	0.0172509
DOLPP1_ENSG00000167130	0.00904209	12	4	1	1	0	0	0	0	0	2.35993769765259e-05;2.36060620368487e-05;4.72165824630801e-05;2.36395442299961e-05;2.36004908901839e-05;7.08048147280248e-05;2.35971494643353e-05;2.35960358659745e-05;2.35971494643353e-05;2.35971494643353e-05;4.71965263355332e-05;2.35971494643353e-05;2.35960358659745e-05;4.7192071731949e-05;2.35971494643353e-05;2.35960358659745e-05;4.7192071731949e-05;9.43885978573413e-05	0.116932	0.00541823	0.0403376	0.0257291	9.04979e-05	0.0673636	3.88504e-05	0.0549063	0.0300159
HHLA2_ENSG00000114455	0.00910814	19	5	1	2	2	0	1	0	0	2.35960358659745e-05;2.35960358659745e-05;2.35960358659745e-05;2.35960358659745e-05;4.7192071731949e-05;4.71965263355332e-05;7.07881075979235e-05;4.7192071731949e-05;2.35960358659745e-05;2.35960358659745e-05;2.35960358659745e-05;2.35960358659745e-05;4.7192071731949e-05;2.35971494643353e-05;2.35960358659745e-05;2.35960358659745e-05;9.43841434638981e-05;2.35960358659745e-05;0.000117980179329873;2.3…	0.131791	0.00509898	0.0295845	0.0196304	0.00135566	0.108412	0.000689056	0.0335673	0.0209094
CCDC163_ENSG00000280670	0.00913858	1	2	0	0	0	1	0	0	0	2.35960358659745e-05;4.71965263355332e-05;0.000212364322793771;4.71942989286707e-05	0.00718717	0.0173384	0.0974658	0.036259	0.00215546	0.00189114	0.00665751	0.130204	0.041909
HSPBAP1_ENSG00000169087	0.00914536	30	5	2	0	0	2	0	0	0	2.35982631677666e-05;0.000141582896786355;2.35960358659745e-05;2.35960358659745e-05;2.35960358659745e-05;2.35960358659745e-05;2.35960358659745e-05;2.35960358659745e-05;2.35971494643353e-05;2.35960358659745e-05;2.35960358659745e-05;2.35971494643353e-05;2.35971494643353e-05;2.35960358659745e-05;7.07881075979235e-05;2.35960358659745e-05;7.07881075979235e-05;2.35982631677666e-05;4.71987539530517e-05;…	0.148086	0.00442849	0.0303999	0.0210187	0.000858624	0.112745	0.000381218	0.036551	0.0230464
DUSP9_ENSG00000130829	0.00917048	14	3	3	0	0	2	0	0	0	2.39190387743059e-05;2.37558158226456e-05;7.18557050122498e-05;2.392354049169e-05;7.13776162382553e-05;0.000143066868664789;4.74147391777418e-05;2.37748953445677e-05;2.38479508481383e-05;0.000285393056731837;7.12896983179652e-05;2.38231898085279e-05;2.37973385972345e-05;4.7375411383675e-05;2.37546984802913e-05;2.37636689720368e-05;2.37872281613972e-05;2.45078118758414e-05;2.41323094247086e-05;2.4…	0.164908	0.00474197	0.028067	0.0202103	0.000159125	0.113333	6.25212e-05	0.0364811	0.0230399
METTL8_ENSG00000123600	0.00918606	27	4	5	2	0	4	0	0	0	7.07881075979235e-05;2.35960358659745e-05;2.35960358659745e-05;2.35960358659745e-05;9.43841434638981e-05;2.35960358659745e-05;7.07881075979235e-05;2.35960358659745e-05;2.35960358659745e-05;2.35960358659745e-05;2.35960358659745e-05;2.35960358659745e-05;4.7192071731949e-05;2.35960358659745e-05;0.000165180046250176;2.35960358659745e-05;7.07881075979235e-05;9.43841434638981e-05;2.35960358659745e-05;2…	0.0269277	0.00751768	0.0381861	0.0172587	0.0013721	0.0167281	0.000993542	0.044653	0.0186627
PHEX_ENSG00000102174	0.00919043	18	13	8	4	2	5	1	0	0	0.000212638526815813;2.36250058299706e-05;2.36116306595906e-05;7.08237545216019e-05;2.36149741887369e-05;7.08438216982004e-05;2.36261229008929e-05;7.08326704622072e-05;0.000165328221085098;2.36205477547692e-05;4.7296863728484e-05;2.36517789207169e-05;2.36517789207169e-05;7.08951292114061e-05;0.000330884018461314;9.45045086589794e-05;0.000165266942672715;2.36004904695587e-05;4.71942989286707e-05;2…	0.0268647	0.00713332	0.023354	0.0105508	0.000543468	0.0107291	0.000401339	0.0310276	0.012161
ADGRL1_ENSG00000072071	0.00923024	122	21	12	5	3	7	3	0	0	2.36004908901839e-05;2.36004908901839e-05;0.000354074213951351;0.000118058179072664;7.08282179614057e-05;2.36283729492376e-05;7.09119273850602e-05;2.36373091283534e-05;2.3696682464805e-05;9.44019635607356e-05;2.36027190332264e-05;9.44019635607356e-05;2.35971494643353e-05;2.35993769765259e-05;2.36004908901839e-05;0.000118086061123562;2.36004908901839e-05;7.07981309293201e-05;7.07914483931777e-05;2…	0.146372	0.00439926	0.0131368	0.00904449	0.00119487	0.115317	0.000511961	0.0154407	0.00980524
ATP5ME_ENSG00000169020	0.00931225	7	0	0	0	0	1	1	0	0	2.35960358659745e-05;2.35960358659745e-05;0.000141576215195847;2.35960358659745e-05;2.35960358659745e-05;0.00025955639452572;2.35960358659745e-05;2.36172122247125e-05;2.35982631677666e-05	0.0254614	0.00623669	0.0721006	0.0322695	0.00117885	0.00958564	0.000742	0.0969082	0.0374101
CNTFR_ENSG00000122756	0.0093553	27	4	2	1	0	3	0	0	0	2.36027190332264e-05;2.35982631677666e-05;7.08048147280248e-05;2.36038332627826e-05;4.71942989286707e-05;2.35971494643353e-05;2.35971494643353e-05;7.07947895036432e-05;9.43885978573413e-05;4.7192071731949e-05;2.36004908901839e-05;2.35993769765259e-05;2.35960358659745e-05;2.35971494643353e-05;2.35971494643353e-05;2.35960358659745e-05;2.35982631677666e-05;2.35960358659745e-05;2.35971494643353e-05;2…	0.275199	0.00480807	0.0211109	0.0193471	0.000726323	0.227724	0.000323886	0.0257947	0.0213843
CCDC125_ENSG00000183323	0.00938696	29	8	1	0	0	1	0	0	0	2.35960358659745e-05;2.35971494643353e-05;2.35971494643353e-05;2.35960358659745e-05;2.35960358659745e-05;4.7192071731949e-05;2.35960358659745e-05;2.35982631677666e-05;2.35971494643353e-05;4.7192071731949e-05;2.35960358659745e-05;2.35960358659745e-05;7.07881075979235e-05;2.35971494643353e-05;2.35971494643353e-05;4.7192071731949e-05;2.35960358659745e-05;2.35960358659745e-05;4.7192071731949e-05;2.35…	0.0326871	0.0071196	0.0411967	0.0192877	0.00295871	0.0165759	0.00251168	0.0518382	0.0216355
PKN2_ENSG00000065243	0.009417	57	7	7	2	0	2	2	0	0	2.36038332627826e-05;2.36027190332264e-05;2.35960358659745e-05;0.000283152430391694;2.35971494643353e-05;7.07881075979235e-05;2.35960358659745e-05;7.07881075979235e-05;2.35960358659745e-05;2.35960358659745e-05;2.35960358659745e-05;4.7192071731949e-05;2.35960358659745e-05;2.35960358659745e-05;0.000306748466257669;2.35960358659745e-05;2.35960358659745e-05;7.07881075979235e-05;2.35960358659745e-05;2…	0.00726396	0.0307724	0.0354528	0.0132065	0.00529073	0.00451853	0.0180075	0.0396646	0.0139689
CLEC2L_ENSG00000236279	0.00944176	20	3	2	1	0	1	0	0	0	2.36764845154872e-05;4.7348484843532e-05;0.000165641268327065;2.36607987900844e-05;2.36082912315401e-05;2.36082912315401e-05;2.35971494643353e-05;2.35960358659745e-05;7.07881075979235e-05;2.35960358659745e-05;4.7192071731949e-05;9.43841434638981e-05;7.07881075979235e-05;2.35960358659745e-05;2.35960358659745e-05;2.35982631677666e-05;2.35960358659745e-05;2.35971494643353e-05;2.35971494643353e-05;2.…	0.136772	0.0045996	0.0337085	0.0226547	0.00144492	0.094814	0.00067531	0.0424866	0.025433
C3_ENSG00000125730	0.0094469	69	10	6	2	1	3	2	0	0	7.08081570996792e-05;2.36004908901839e-05;2.35960358659745e-05;2.35982631677666e-05;2.35960358659745e-05;2.35971494643353e-05;2.35960358659745e-05;2.35960358659745e-05;0.00025955639452572;2.35971494643353e-05;2.35982631677666e-05;4.71942989286707e-05;2.35960358659745e-05;7.07881075979235e-05;2.35960358659745e-05;0.000330344502123643;4.7192071731949e-05;4.7192071731949e-05;4.7192071731949e-05;2.35…	0.0447601	0.00650812	0.0260401	0.0129753	0.0031441	0.0310168	0.00216059	0.0300759	0.0139443
CFAP61_ENSG00000089101	0.00948237	102	23	11	8	5	6	4	0	0	4.71965263355332e-05;2.35960358659745e-05;2.35971494643353e-05;2.35960358659745e-05;2.35960358659745e-05;2.35960358659745e-05;4.7192071731949e-05;2.35960358659745e-05;0.000117980179329873;4.7192071731949e-05;4.7192071731949e-05;4.7192071731949e-05;2.35971494643353e-05;0.000141582896786355;2.35982631677666e-05;2.35971494643353e-05;2.35960358659745e-05;2.35971494643353e-05;2.35982631677666e-05;2.36…	0.0113145	0.0272998	0.0229629	0.00906611	0.00393551	0.00808388	0.00891791	0.0251087	0.00948019
COG1_ENSG00000166685	0.00957254	73	17	11	6	0	3	2	0	0	2.36004908901839e-05;2.35993769765259e-05;2.35971494643353e-05;2.35982631677666e-05;0.000212404418010625;2.35971494643353e-05;9.43930526710664e-05;2.35993769765259e-05;2.35993769765259e-05;2.35993769765259e-05;4.72098951937882e-05;4.71942989286707e-05;2.35993769765259e-05;2.35960358659745e-05;2.35960358659745e-05;2.35971494643353e-05;2.35960358659745e-05;2.35960358659745e-05;7.07881075979235e-05;…	0.320529	0.00466868	0.0114249	0.0115011	0.000793959	0.291226	0.000319035	0.0128956	0.0122183
AC020636.2_ENSG00000260234	0.00957736	10	2	0	0	0	1	0	0	0	4.7192071731949e-05;0.000141582896786355;2.35971494643353e-05;2.35960358659745e-05;4.7192071731949e-05;2.35960358659745e-05;2.35960358659745e-05;2.35960358659745e-05;2.35960358659745e-05;2.35960358659745e-05;2.35960358659745e-05;2.35960358659745e-05;2.35960358659745e-05	0.0110232	0.0104175	0.0864526	0.0340102	0.000533897	0.00203452	0.00059064	0.127338	0.0412746
ANKRD63_ENSG00000230778	0.00959799	28	4	2	2	0	2	1	0	0	2.36004908901839e-05;9.44064196373664e-05;7.07981309293201e-05;2.36016049093416e-05;7.08181861090009e-05;2.36027190332264e-05;0.000212434499364442;2.36038332627826e-05;4.72411186703639e-05;2.36004908901839e-05;0.000141589579007286;2.35971494643353e-05;2.3619443525191e-05;2.36004908901839e-05;2.35982631677666e-05;9.44197903875764e-05;4.71965263355332e-05;2.35982631677666e-05;4.71965263355332e-05;2…	0.0525235	0.00560009	0.0345105	0.0177998	0.00150111	0.0344196	0.000804494	0.0410705	0.0194176
GPR78_ENSG00000155269	0.00960487	21	11	4	2	3	5	2	0	0	0.000235993769763714;2.35971494643353e-05;7.07881075979235e-05;4.7192071731949e-05;4.7192071731949e-05;2.35971494643353e-05;9.43885978573413e-05;2.35982631677666e-05;2.35971494643353e-05;0.000283152430391694;4.71942989286707e-05;2.35960358659745e-05;2.35960358659745e-05;4.71942989286707e-05;0.00025955639452572;2.35960358659745e-05;2.35982631677666e-05;2.35960358659745e-05;2.35971494643353e-05;0.0…	0.5114	0.00465764	0.00955921	0.0145573	0.00137397	0.489858	0.000589238	0.0105687	0.0153052
BAAT_ENSG00000136881	0.0096368	28	5	1	0	0	2	0	0	0	2.35971494643353e-05;2.35982631677666e-05;2.35971494643353e-05;2.35960358659745e-05;2.35971494643353e-05;4.7192071731949e-05;7.07914483931777e-05;2.35971494643353e-05;2.35960358659745e-05;2.35960358659745e-05;2.35960358659745e-05;2.35960358659745e-05;2.35960358659745e-05;2.35960358659745e-05;2.35971494643353e-05;2.35960358659745e-05;2.35960358659745e-05;2.35960358659745e-05;4.7192071731949e-05;0.…	0.080663	0.00494247	0.0382745	0.0219105	0.000369194	0.0486799	0.000146942	0.0487423	0.0247249
ACSM4_ENSG00000215009	0.00963827	38	12	2	3	3	5	6	0	0	2.35960358659745e-05;0.000424728645587541;4.71942989286707e-05;0.000188768286927796;4.71965263355332e-05;4.7192071731949e-05;2.35971494643353e-05;4.7192071731949e-05;2.35960358659745e-05;0.000165180046250176;4.71942989286707e-05;2.35960358659745e-05;0.000165172251061822;4.71942989286707e-05;9.43841434638981e-05;0.000235960358659745;7.07881075979235e-05;2.35960358659745e-05;2.35960358659745e-05;2.…	0.0189955	0.0084696	0.0231776	0.00988123	0.00285487	0.0110809	0.00242293	0.0271805	0.0107004
TESC_ENSG00000088992	0.00970857	22	6	0	0	1	0	0	0	0	2.36016049093416e-05;2.35993769765259e-05;2.35993769765259e-05;4.71987539530517e-05;2.35993769765259e-05;2.35993769765259e-05;2.35982631677666e-05;2.35982631677666e-05;2.35993769765259e-05;4.71965263355332e-05;4.71965263355332e-05;2.35960358659745e-05;2.35960358659745e-05;2.35971494643353e-05;2.35971494643353e-05;2.35960358659745e-05;2.35982631677666e-05;0.000117980179329873;2.35960358659745e-05;…	0.0856196	0.00495889	0.0423793	0.0246539	0.000385061	0.0518201	0.000167152	0.0542319	0.0278881
GALNT4_ENSG00000257594	0.00975213	47	8	5	1	0	4	0	0	0	2.35960358659745e-05;2.35960358659745e-05;2.35960358659745e-05;2.35960358659745e-05;2.35960358659745e-05;2.35960358659745e-05;2.35960358659745e-05;7.07881075979235e-05;4.7192071731949e-05;2.35960358659745e-05;2.35960358659745e-05;2.35960358659745e-05;7.07881075979235e-05;2.35960358659745e-05;0.000212364322793771;2.35960358659745e-05;2.35960358659745e-05;2.35960358659745e-05;2.35960358659745e-05;2…	0.0627021	0.0059647	0.0283423	0.0152272	0.000371764	0.0415701	0.000160693	0.0339707	0.0166703
WDR90_ENSG00000161996	0.00980435	146	25	16	8	3	5	4	0	0	2.36294896022817e-05;2.36049475968941e-05;2.36038332627826e-05;2.36227912693451e-05;2.36227912693451e-05;2.3619443525191e-05;2.36094059871352e-05;4.72076665255651e-05;2.36094059871352e-05;2.36138660619374e-05;2.36049475968941e-05;2.36049475968941e-05;2.36049475968941e-05;0.000117991315839176;2.35982631677666e-05;2.36038332627826e-05;7.07914483931777e-05;2.36016049093416e-05;2.35993769765259e-05;2…	0.105982	0.0050543	0.0136737	0.00845875	0.00137038	0.0899164	0.000621612	0.015048	0.00887351
OR2V2_ENSG00000182613	0.00984544	11	3	1	2	0	0	0	0	0	4.71942989286707e-05;2.35982631677666e-05;4.71942989286707e-05;2.35971494643353e-05;2.35982631677666e-05;4.72054380664528e-05;7.07881075979235e-05;2.35960358659745e-05;2.35960358659745e-05;2.35960358659745e-05;2.35960358659745e-05;2.35960358659745e-05;9.43841434638981e-05;2.35971494643353e-05;2.35971494643353e-05;2.35982631677666e-05;9.43930526710664e-05	0.0126037	0.0115618	0.0719682	0.0288476	0.00111134	0.00384697	0.00129329	0.0966036	0.0334217
ATG16L2_ENSG00000168010	0.0100053	63	15	3	0	3	2	1	0	0	2.36038332627826e-05;2.3611635814052e-05;2.35971494643353e-05;2.35982631677666e-05;2.35993769765259e-05;2.36094059871352e-05;2.36160967307913e-05;2.35971494643353e-05;2.35971494643353e-05;2.35960358659745e-05;2.36060620368487e-05;2.36094059871352e-05;2.35960358659745e-05;4.72098951937882e-05;0.000141589579007286;2.35960358659745e-05;2.35982631677666e-05;2.36004908901839e-05;2.35982631677666e-05;4…	0.10805	0.00535212	0.022506	0.0140048	0.00187772	0.0813741	0.000950641	0.0264673	0.0151869
FBXO32_ENSG00000156804	0.010036	14	6	3	0	1	0	0	0	0	2.35971494643353e-05;2.35960358659745e-05;2.35960358659745e-05;2.35960358659745e-05;2.35971494643353e-05;2.35960358659745e-05;7.07881075979235e-05;4.7192071731949e-05;4.72054380664528e-05;2.36027190332264e-05;7.08048147280248e-05;4.72009817803678e-05;4.7192071731949e-05;2.35971494643353e-05;2.35960358659745e-05;2.35960358659745e-05;0.000117980179329873;2.35960358659745e-05;2.35960358659745e-05;2.…	0.0310545	0.00720751	0.050957	0.0236309	0.000622198	0.0127563	0.000364747	0.0679684	0.027291
SAA1_ENSG00000173432	0.0100554	7	3	0	0	1	1	1	0	0	0.000117985747321848;2.35971494643353e-05;2.35982631677666e-05;2.35982631677666e-05;2.35960358659745e-05;4.7192071731949e-05;4.7192071731949e-05;2.35960358659745e-05;4.7192071731949e-05;0.000235960358659745;2.35960358659745e-05;2.35971494643353e-05;0.000306748466257669	0.213149	0.00549554	0.0324034	0.0260278	0.00147101	0.166855	0.000710944	0.0399478	0.0288979
RTF1_ENSG00000137815	0.0100595	30	6	3	1	1	2	2	0	0	2.35971494643353e-05;4.71942989286707e-05;4.71987539530517e-05;2.35993769765259e-05;4.7192071731949e-05;9.43841434638981e-05;0.000118041456158645;7.07914483931777e-05;0.00025955639452572;4.7192071731949e-05;7.08549834687088e-05;2.36004908901839e-05;2.35971494643353e-05;2.35971494643353e-05;4.7192071731949e-05;2.35960358659745e-05;2.35971494643353e-05;2.35960358659745e-05;2.35993769765259e-05;2.35…	0.0718777	0.00576872	0.0310026	0.0172247	0.00151483	0.0505095	0.000808792	0.0365976	0.018714
FBXO46_ENSG00000177051	0.0101177	25	7	0	1	0	0	0	0	0	2.36004908901839e-05;2.36004908901839e-05;4.72009817803678e-05;2.36004908901839e-05;2.36027190332264e-05;2.35971494643353e-05;2.35993769765259e-05;4.71965263355332e-05;2.36004908901839e-05;2.35971494643353e-05;2.35982631677666e-05;2.35971494643353e-05;2.35971494643353e-05;2.35993769765259e-05;4.72032098186832e-05;2.35982631677666e-05;4.7192071731949e-05;2.35971494643353e-05;9.44242481473948e-05;4…	0.0252423	0.00921709	0.0537904	0.0240385	0.000601767	0.0107484	0.000448046	0.0698932	0.0274008
SFXN1_ENSG00000164466	0.0101557	25	3	5	4	0	1	0	0	0	9.43885978573413e-05;2.35960358659745e-05;4.7192071731949e-05;2.35960358659745e-05;2.35960358659745e-05;2.35982631677666e-05;2.35960358659745e-05;4.7192071731949e-05;2.35960358659745e-05;2.35960358659745e-05;9.43841434638981e-05;7.07881075979235e-05;2.35960358659745e-05;2.35960358659745e-05;2.35960358659745e-05;9.43841434638981e-05;7.07881075979235e-05;4.7192071731949e-05;2.35960358659745e-05;2.3…	0.0737319	0.00578567	0.0323825	0.0181082	0.000493477	0.0497363	0.000215257	0.0389866	0.0198686
POC1B-GALNT4_ENSG00000259075	0.0101646	48	10	5	0	0	3	0	0	0	2.35960358659745e-05;2.35960358659745e-05;2.35960358659745e-05;2.35960358659745e-05;2.35960358659745e-05;2.35960358659745e-05;2.35960358659745e-05;7.07881075979235e-05;4.7192071731949e-05;2.35960358659745e-05;2.35960358659745e-05;2.35960358659745e-05;7.07881075979235e-05;2.35960358659745e-05;0.000212364322793771;2.35960358659745e-05;2.35960358659745e-05;2.35960358659745e-05;2.35960358659745e-05;2…	0.0906372	0.00559321	0.0265205	0.0156736	0.000227897	0.0623682	8.76726e-05	0.0321711	0.0172622
C17orf113_ENSG00000267221	0.0102219	58	11	7	3	2	5	2	0	0	2.35960358659745e-05;2.35960358659745e-05;2.35960358659745e-05;2.35960358659745e-05;2.35971494643353e-05;0.000188777195714683;2.35971494643353e-05;2.35993769765259e-05;7.08081570996792e-05;2.36071765820454e-05;0.00018892877384633;2.35982631677666e-05;4.71965263355332e-05;2.35971494643353e-05;2.35971494643353e-05;2.35971494643353e-05;4.71942989286707e-05;7.07947895036432e-05;2.35960358659745e-05;4…	0.0342916	0.00876175	0.0255765	0.0120836	0.00171421	0.0229246	0.00130873	0.0295382	0.0129856
ZFYVE21_ENSG00000100711	0.0102446	23	8	2	0	1	1	0	0	0	2.3611635814052e-05;2.36094059871352e-05;2.36082912315401e-05;2.3619443525191e-05;2.36172122247125e-05;2.36283729492376e-05;2.36004908901839e-05;2.35960358659745e-05;4.72210416959451e-05;4.72009817803678e-05;2.36004908901839e-05;7.07914483931777e-05;0.000117996884881857;2.35982631677666e-05;2.36016049093416e-05;4.71942989286707e-05;2.35971494643353e-05;2.35971494643353e-05;2.35993769765259e-05;4.…	0.0376777	0.0071084	0.0430097	0.0206942	0.0001139	0.0165048	5.42263e-05	0.0572323	0.0238711
TIMP2_ENSG00000035862	0.0102662	16	6	3	1	1	2	0	0	0	2.36004908901839e-05;2.36004908901839e-05;7.07914483931777e-05;2.35971494643353e-05;4.71942989286707e-05;2.35971494643353e-05;2.35960358659745e-05;4.71942989286707e-05;4.71942989286707e-05;0.00014162299957309;2.35971494643353e-05;7.07914483931777e-05;2.35982631677666e-05;2.35982631677666e-05;2.35960358659745e-05;0.000117980179329873;2.35982631677666e-05;9.43885978573413e-05;2.35971494643353e-05;4…	0.00698373	0.0335434	0.0590409	0.0218863	0.00401281	0.00356079	0.0111926	0.0689223	0.0236468
SMG8_ENSG00000167447	0.0103018	64	16	7	3	3	4	5	0	0	2.35971494643353e-05;2.35960358659745e-05;0.000471942989287393;2.35993769765259e-05;7.07914483931777e-05;0.000259617654002758;2.36004908901839e-05;4.72009817803678e-05;2.36016049093416e-05;2.35982631677666e-05;2.35971494643353e-05;7.07881075979235e-05;2.35960358659745e-05;2.35960358659745e-05;0.000117985747321848;2.35971494643353e-05;0.000141576215195847;2.35982631677666e-05;2.35971494643353e-05;…	0.00955596	0.0325049	0.0284313	0.010971	0.00400258	0.00557328	0.0119575	0.0325266	0.0117345
MRPS35_ENSG00000061794	0.0103615	19	8	2	2	1	1	0	0	0	2.35960358659745e-05;2.35971494643353e-05;2.35971494643353e-05;2.35982631677666e-05;4.71965263355332e-05;2.35993769765259e-05;2.35982631677666e-05;2.35960358659745e-05;0.000117980179329873;4.7192071731949e-05;7.07881075979235e-05;4.7192071731949e-05;4.7192071731949e-05;2.35960358659745e-05;9.43841434638981e-05;2.35971494643353e-05;4.7192071731949e-05;9.43841434638981e-05;2.36004908901839e-05;4.71…	0.858335	0.00547752	-0.00378698	0.0212163	0.00074289	0.850716	0.000304921	-0.00419977	0.0223148
PCSK9_ENSG00000169174	0.0103754	53	13	7	5	3	7	0	0	0	2.35960358659745e-05;7.07914483931777e-05;2.35971494643353e-05;2.35960358659745e-05;2.35960358659745e-05;7.07914483931777e-05;2.35971494643353e-05;2.35971494643353e-05;4.71942989286707e-05;7.07947895036432e-05;2.35960358659745e-05;2.35960358659745e-05;2.35960358659745e-05;2.35960358659745e-05;4.71942989286707e-05;0.000165172251061822;9.43975079061035e-05;9.43885978573413e-05;2.35960358659745e-05;…	0.0836502	0.00553597	0.0201933	0.0116732	0.00181882	0.0630062	0.000866906	0.0233227	0.0125449
WDR3_ENSG00000065183	0.0104061	91	21	7	4	2	6	3	0	0	2.35971494643353e-05;2.35960358659745e-05;9.43841434638981e-05;2.35960358659745e-05;7.07881075979235e-05;0.000424728645587541;2.35960358659745e-05;2.35971494643353e-05;0.000306748466257669;2.35971494643353e-05;2.35971494643353e-05;2.35960358659745e-05;2.35960358659745e-05;2.35960358659745e-05;0.000117980179329873;2.35960358659745e-05;2.35960358659745e-05;2.35960358659745e-05;7.07881075979235e-05;…	0.918244	0.00523994	0.00105424	0.0102706	0.000905498	0.913557	0.000343065	0.00116873	0.0107665
CCDC85C_ENSG00000205476	0.0104249	34	4	3	2	1	2	2	0	0	2.35971494643353e-05;0.000141576215195847;2.35971494643353e-05;2.35982631677666e-05;2.36027190332264e-05;4.71965263355332e-05;4.71987539530517e-05;2.35971494643353e-05;2.35971494643353e-05;2.35971494643353e-05;2.35971494643353e-05;2.35960358659745e-05;0.000306748466257669;9.43930526710664e-05;2.35960358659745e-05;2.35971494643353e-05;7.07914483931777e-05;2.35982631677666e-05;2.35971494643353e-05;…	0.152929	0.00508678	0.0236163	0.0165234	0.00226412	0.124985	0.00104627	0.0272092	0.0177353
IFIT3_ENSG00000119917	0.0104341	21	3	1	0	1	0	1	0	0	2.35960358659745e-05;2.35960358659745e-05;2.35960358659745e-05;4.7192071731949e-05;4.71942989286707e-05;2.35960358659745e-05;2.35960358659745e-05;2.35960358659745e-05;7.07881075979235e-05;2.35960358659745e-05;2.35960358659745e-05;2.35960358659745e-05;2.35960358659745e-05;4.7192071731949e-05;2.35960358659745e-05;0.000353957241964858;2.35971494643353e-05;2.35960358659745e-05;2.35960358659745e-05;0.…	0.0213069	0.00858316	0.0507599	0.0220455	0.00263621	0.00970089	0.0023085	0.0640426	0.0247621
NKTR_ENSG00000114857	0.0104377	84	17	9	3	1	5	1	0	0	2.35982631677666e-05;2.35960358659745e-05;4.7192071731949e-05;2.35960358659745e-05;2.35960358659745e-05;2.35971494643353e-05;2.35971494643353e-05;9.43841434638981e-05;2.35960358659745e-05;2.35982631677666e-05;2.35960358659745e-05;2.35960358659745e-05;2.35960358659745e-05;2.35960358659745e-05;2.35960358659745e-05;2.35971494643353e-05;4.7192071731949e-05;2.35971494643353e-05;2.35971494643353e-05;2.…	0.0124066	0.0286282	0.0276483	0.0110577	0.00203349	0.00677787	0.0041185	0.0324198	0.0119738
TNFRSF19_ENSG00000127863	0.0104894	27	13	2	1	1	1	1	0	0	2.35960358659745e-05;2.35960358659745e-05;4.7192071731949e-05;4.7192071731949e-05;2.35971494643353e-05;4.7192071731949e-05;2.35960358659745e-05;2.35960358659745e-05;2.35971494643353e-05;4.71942989286707e-05;4.7192071731949e-05;7.07881075979235e-05;2.35960358659745e-05;0.000117985747321848;2.35960358659745e-05;2.35960358659745e-05;0.000165172251061822;2.35960358659745e-05;7.07881075979235e-05;2.35…	0.808469	0.00581757	0.00436633	0.0180128	0.000790494	0.796421	0.000350852	0.00493824	0.0191418
ZDHHC23_ENSG00000184307	0.0105307	32	5	3	1	0	0	0	0	0	2.35960358659745e-05;7.07881075979235e-05;2.35982631677666e-05;2.35960358659745e-05;7.07881075979235e-05;2.35982631677666e-05;2.35960358659745e-05;2.35960358659745e-05;7.08315625450336e-05;4.7192071731949e-05;2.35960358659745e-05;2.35960358659745e-05;2.35960358659745e-05;4.7192071731949e-05;2.35960358659745e-05;2.35960358659745e-05;2.35960358659745e-05;2.35960358659745e-05;9.44019635607356e-05;2.…	0.0298141	0.00853003	0.0459031	0.0211287	0.000218212	0.0123068	0.000133872	0.0609366	0.0243433
BNC2_ENSG00000173068	0.0105962	93	17	3	4	3	2	0	0	0	2.35982631677666e-05;2.35971494643353e-05;4.7192071731949e-05;4.71942989286707e-05;2.35960358659745e-05;2.35971494643353e-05;2.36004908901839e-05;4.72032098186832e-05;0.000117985747321848;7.07914483931777e-05;2.35960358659745e-05;0.000188795015812207;2.36004908901839e-05;2.36004908901839e-05;2.36004908901839e-05;2.35971494643353e-05;2.36004908901839e-05;2.35982631677666e-05;2.35993769765259e-05;2…	0.0830239	0.0058939	0.0207242	0.0119558	0.00181427	0.0595016	0.000922942	0.0244926	0.0129971
TDRP_ENSG00000180190	0.0106045	22	4	0	0	0	0	1	0	0	2.35960358659745e-05;2.35960358659745e-05;0.000306748466257669;2.35960358659745e-05;4.7192071731949e-05;2.35971494643353e-05;2.35971494643353e-05;2.35960358659745e-05;2.35960358659745e-05;2.35960358659745e-05;2.35960358659745e-05;2.35960358659745e-05;4.7192071731949e-05;2.35971494643353e-05;4.71942989286707e-05;2.35971494643353e-05;2.35960358659745e-05;2.35960358659745e-05;2.35960358659745e-05;2.…	0.0200687	0.00993104	0.0567528	0.0244092	0.00128283	0.00782587	0.00127893	0.0742499	0.0279188
UGT2B4_ENSG00000156096	0.0107288	27	4	2	4	0	0	2	0	0	2.35960358659745e-05;2.35982631677666e-05;0.000306748466257669;2.35960358659745e-05;7.07881075979235e-05;2.35971494643353e-05;2.35993769765259e-05;9.43885978573413e-05;2.35982631677666e-05;2.35960358659745e-05;2.35971494643353e-05;2.35960358659745e-05;2.35960358659745e-05;2.35960358659745e-05;7.07881075979235e-05;4.7192071731949e-05;2.35960358659745e-05;2.35960358659745e-05;2.35960358659745e-05;2…	0.378329	0.00564379	0.0151285	0.0171724	0.00165991	0.345147	0.000784343	0.0173694	0.0183989
OR6B1_ENSG00000221813	0.0107379	15	6	0	1	0	1	1	0	0	0.000235971494643697;2.35960358659745e-05;4.7192071731949e-05;2.35960358659745e-05;4.7192071731949e-05;2.35960358659745e-05;4.7192071731949e-05;4.7192071731949e-05;2.35960358659745e-05;2.35960358659745e-05;2.35971494643353e-05;2.35971494643353e-05;9.43841434638981e-05;2.35971494643353e-05;2.35960358659745e-05;0.000330344502123643;2.35960358659745e-05;2.35960358659745e-05;2.35960358659745e-05;2.35…	0.116344	0.0057165	0.0344112	0.0219137	0.00315526	0.091132	0.001576	0.0398291	0.0235751
DDB2_ENSG00000134574	0.0107721	24	3	2	1	2	0	1	0	0	2.35960358659745e-05;2.35960358659745e-05;2.35960358659745e-05;2.35982631677666e-05;0.00025958089484715;2.35982631677666e-05;4.71942989286707e-05;2.36027190332264e-05;0.000117985747321848;2.35960358659745e-05;2.35960358659745e-05;2.35960358659745e-05;2.35971494643353e-05;2.35960358659745e-05;2.35971494643353e-05;2.35971494643353e-05;2.36004908901839e-05;7.07881075979235e-05;4.7192071731949e-05;2.…	0.0394337	0.00697573	0.0437382	0.0212359	0.00182266	0.023016	0.00114213	0.0532754	0.0234366
PHACTR1_ENSG00000112137	0.0107804	41	6	3	1	0	4	1	0	0	2.35960358659745e-05;2.35982631677666e-05;2.36160967307913e-05;7.08516366741375e-05;0.00040128410914926;2.36552017802059e-05;4.72165824630801e-05;9.44197903875764e-05;0.000165172251061822;0.000165172251061822;2.35960358659745e-05;2.35960358659745e-05;2.35960358659745e-05;2.35960358659745e-05;2.35960358659745e-05;2.35960358659745e-05;2.35960358659745e-05;7.08048147280248e-05;2.36016049093416e-05;2…	0.0261463	0.00840187	0.0351763	0.0158165	0.00492951	0.0195144	0.00390546	0.0387918	0.0166092
IGF2BP3_ENSG00000136231	0.0108025	27	9	5	0	0	1	0	0	0	7.07881075979235e-05;2.35960358659745e-05;2.35960358659745e-05;2.35960358659745e-05;7.07881075979235e-05;2.35960358659745e-05;4.7192071731949e-05;2.35960358659745e-05;2.35971494643353e-05;2.35960358659745e-05;2.35960358659745e-05;2.35960358659745e-05;2.35960358659745e-05;2.35960358659745e-05;7.07881075979235e-05;7.07947895036432e-05;2.35960358659745e-05;4.7192071731949e-05;4.7192071731949e-05;2.3…	0.0359517	0.00768252	0.0410514	0.0195718	0.00201889	0.021032	0.00137464	0.0496784	0.0215299
FKRP_ENSG00000181027	0.010849	43	7	3	0	1	1	0	0	0	4.71965263355332e-05;2.35993769765259e-05;2.35971494643353e-05;2.35982631677666e-05;7.08248736974529e-05;2.35971494643353e-05;2.35971494643353e-05;2.35960358659745e-05;2.35960358659745e-05;2.36016049093416e-05;2.36027190332264e-05;2.35982631677666e-05;2.36004908901839e-05;2.35993769765259e-05;4.7192071731949e-05;4.71987539530517e-05;7.07914483931777e-05;2.35982631677666e-05;2.36004908901839e-05;2…	0.215207	0.0057574	0.0227617	0.0183655	0.000217302	0.175545	8.12539e-05	0.0271878	0.0200708
AC115220.1_ENSG00000241149	0.0109677	7	0	3	1	0	0	0	0	0	7.0788104494568e-05;2.35960360441823e-05;7.0788104494568e-05;7.0788104494568e-05;2.35960360441823e-05;2.35960360441823e-05;9.4384144176729e-05;2.35960360441823e-05;2.35960360441823e-05;2.35960360441823e-05;2.35960360441823e-05	0.00740366	0.0227239	0.0959891	0.035842	0.00167948	0.00212251	0.00253222	0.126339	0.0411187
USP35_ENSG00000118369	0.0109758	98	27	14	3	3	7	3	0	0	4.72098951937882e-05;2.36038332627826e-05;2.35982631677666e-05;2.35982631677666e-05;2.35960358659745e-05;2.36038332627826e-05;2.36004908901839e-05;2.36016049093416e-05;2.35982631677666e-05;2.36172122247125e-05;2.3619443525191e-05;2.36306063607396e-05;2.36294896022817e-05;2.36283729492376e-05;2.36294896022817e-05;4.72076665255651e-05;7.08148427913691e-05;2.36004908901839e-05;2.36027190332264e-05;2…	0.0371838	0.0101793	0.0201527	0.00967143	0.00155054	0.0246797	0.00119921	0.0234208	0.010426
AGTRAP_ENSG00000177674	0.0109802	13	4	2	0	0	2	0	0	0	0.000165180046250176;2.35982631677666e-05;2.35982631677666e-05;2.35960358659745e-05;7.07881075979235e-05;2.35982631677666e-05;4.7192071731949e-05;4.71965263355332e-05;4.7192071731949e-05;7.07914483931777e-05;2.35982631677666e-05;2.36038332627826e-05;2.36004908901839e-05;4.71942989286707e-05;0.00021239439278899;2.36016049093416e-05;2.35993769765259e-05;2.36004908901839e-05;2.36004908901839e-05;2.3…	0.0186746	0.00889364	0.0581754	0.0247348	0.00101768	0.00776364	0.00079662	0.0745299	0.0279958
FLRT1_ENSG00000126500	0.0112068	53	12	7	4	1	3	4	0	0	2.36004908901839e-05;4.72054380664528e-05;2.35982631677666e-05;7.07881075979235e-05;2.35971494643353e-05;2.35971494643353e-05;2.35971494643353e-05;2.36004908901839e-05;0.000235971494643697;2.35971494643353e-05;2.35982631677666e-05;2.36004908901839e-05;2.35993769765259e-05;2.36160967307913e-05;2.35971494643353e-05;2.35971494643353e-05;2.35982631677666e-05;9.43975079061035e-05;2.36016049093416e-05;…	0.0742814	0.00635894	0.0215444	0.0120705	0.00193579	0.0537375	0.000980955	0.0251617	0.0130442
ARL11_ENSG00000152213	0.0112359	14	3	0	0	0	0	2	0	0	0.000448345839822886;2.35971494643353e-05;2.36049475968941e-05;4.71987539530517e-05;4.71965263355332e-05;2.35982631677666e-05;2.35971494643353e-05;2.35960358659745e-05;2.35960358659745e-05;2.35960358659745e-05;4.71965263355332e-05;2.35960358659745e-05;2.35960358659745e-05;2.35971494643353e-05;2.35982631677666e-05;2.35971494643353e-05;0.000448345839822886;2.35971494643353e-05;2.35960358659745e-05	0.0061151	0.0345877	0.0613219	0.0223676	0.00689292	0.00354378	0.0270477	0.0693831	0.0237927
FFAR1_ENSG00000126266	0.0112701	30	5	2	0	0	0	0	0	0	2.35960358659745e-05;2.35971494643353e-05;2.35960358659745e-05;2.35971494643353e-05;4.7192071731949e-05;2.35960358659745e-05;7.07881075979235e-05;2.35971494643353e-05;2.35960358659745e-05;2.36004908901839e-05;2.36016049093416e-05;2.35971494643353e-05;2.35971494643353e-05;2.35971494643353e-05;2.35971494643353e-05;2.35971494643353e-05;2.35971494643353e-05;2.35971494643353e-05;4.71942989286707e-05;2…	0.144199	0.00576119	0.0336079	0.0230139	5.25077e-05	0.0994415	1.54885e-05	0.042774	0.0259619
RPRD2_ENSG00000163125	0.0113534	88	16	7	5	0	3	1	0	0	2.35982631677666e-05;2.35960358659745e-05;0.00025955639452572;2.36060620368487e-05;7.07914483931777e-05;2.35960358659745e-05;2.35971494643353e-05;9.43841434638981e-05;2.35960358659745e-05;2.35960358659745e-05;2.35960358659745e-05;2.35960358659745e-05;2.35960358659745e-05;2.35960358659745e-05;2.35960358659745e-05;4.71942989286707e-05;2.35960358659745e-05;2.35960358659745e-05;2.35960358659745e-05;2…	0.176698	0.00528374	0.0159407	0.0117993	0.000993128	0.14221	0.000400178	0.0188099	0.0128167
FUOM_ENSG00000148803	0.011436	12	3	2	0	1	2	0	0	0	2.36016049093416e-05;0.000212414444180641;4.72009817803678e-05;2.3642897671905e-05;2.35993769765259e-05;0.000141576215195847;2.35971494643353e-05;0.000117996884881857;2.35993769765259e-05;4.71965263355332e-05;7.07981309293201e-05;2.35971494643353e-05;4.71942989286707e-05;2.35971494643353e-05;2.36071765820454e-05;2.36071765820454e-05;2.36250236248203e-05;2.36038332627826e-05;2.36071765820454e-05;7…	0.0101126	0.0197701	0.0609736	0.0237071	0.00400139	0.00517523	0.00557935	0.0720533	0.0257709
ZNF582_ENSG00000018869	0.0114486	15	8	1	1	1	1	1	0	0	2.35960358659745e-05;4.7192071731949e-05;2.35960358659745e-05;4.7192071731949e-05;2.35960358659745e-05;4.7192071731949e-05;2.35960358659745e-05;9.43841434638981e-05;4.7192071731949e-05;2.35971494643353e-05;4.7192071731949e-05;2.35960358659745e-05;2.35960358659745e-05;2.35960358659745e-05;7.07881075979235e-05;2.35960358659745e-05;0.00047192071731949;4.7192071731949e-05;4.7192071731949e-05;4.719429…	0.290052	0.00664033	0.0210587	0.0199042	0.00379165	0.258651	0.00216251	0.0240022	0.0212487
MPDZ_ENSG00000107186	0.0114568	196	42	18	6	5	12	6	0	0	2.35960358659745e-05;4.7192071731949e-05;2.35960358659745e-05;7.07881075979235e-05;2.35960358659745e-05;0.000235960358659745;2.35960358659745e-05;2.35971494643353e-05;2.35960358659745e-05;2.35960358659745e-05;2.35960358659745e-05;2.35971494643353e-05;2.35960358659745e-05;2.35971494643353e-05;0.000283165793572711;2.35960358659745e-05;4.7192071731949e-05;2.35960358659745e-05;2.35960358659745e-05;2.…	0.16262	0.00554721	0.00989677	0.00708778	0.00144395	0.136866	0.000614111	0.0112319	0.00755056
AP1M2_ENSG00000129354	0.0114811	39	13	4	1	3	2	0	0	0	4.72076665255651e-05;4.7192071731949e-05;2.35971494643353e-05;2.35993769765259e-05;0.000141582896786355;0.000141582896786355;2.35982631677666e-05;4.71965263355332e-05;2.36787270325806e-05;2.35993769765259e-05;2.35993769765259e-05;4.72098951937882e-05;2.36004908901839e-05;4.72098951937882e-05;4.71965263355332e-05;2.36004908901839e-05;4.7192071731949e-05;2.35960358659745e-05;2.35960358659745e-05;2.…	0.94718	0.00551073	-0.000957211	0.0144488	0.00157207	0.944062	0.000642035	-0.00105311	0.0150089
MAN1B1_ENSG00000177239	0.0115836	67	14	7	4	2	4	2	0	0	2.35982631677666e-05;4.71942989286707e-05;2.35982631677666e-05;2.36038332627826e-05;2.36016049093416e-05;2.36016049093416e-05;2.36529637149582e-05;2.36094059871352e-05;2.36027190332264e-05;0.00035399065464557;2.35971494643353e-05;2.35960358659745e-05;2.35960358659745e-05;4.71965263355332e-05;2.35971494643353e-05;7.07947895036432e-05;4.71965263355332e-05;2.35960358659745e-05;4.7192071731949e-05;2.…	0.0191515	0.0173166	0.0267018	0.0113985	0.0043327	0.0124703	0.00613759	0.0303755	0.0121572
UQCC1_ENSG00000101019	0.0116073	18	6	4	3	1	2	0	0	0	2.35960358659745e-05;4.7192071731949e-05;7.07881075979235e-05;2.35982631677666e-05;2.35993769765259e-05;2.35993769765259e-05;2.35960358659745e-05;2.35993769765259e-05;0.000141576215195847;4.7192071731949e-05;7.07947895036432e-05;7.07881075979235e-05;0.000117980179329873;2.35982631677666e-05;2.35960358659745e-05;4.7192071731949e-05;9.43841434638981e-05;9.43841434638981e-05;2.35960358659745e-05;2.3…	0.0087988	0.0313207	0.0489672	0.0186914	0.00424135	0.00506838	0.00992677	0.0560414	0.0199958
C12orf45_ENSG00000151131	0.0116658	9	5	2	0	0	0	0	0	0	4.7192071731949e-05;2.35960358659745e-05;7.07914483931777e-05;2.35960358659745e-05;7.07881075979235e-05;4.7192071731949e-05;4.7192071731949e-05;2.35960358659745e-05;2.35960358659745e-05;2.35960358659745e-05;2.35960358659745e-05;4.7192071731949e-05;2.35971494643353e-05;4.7192071731949e-05;2.35960358659745e-05;2.35971494643353e-05	0.0447597	0.00710685	0.0614311	0.0306099	0.000417181	0.02289	0.00020044	0.0789529	0.0347005
AKAP5_ENSG00000179841	0.0117764	11	2	3	0	0	0	0	0	0	2.35960358659745e-05;2.35960358659745e-05;7.07881075979235e-05;2.35960358659745e-05;2.35960358659745e-05;2.35960358659745e-05;4.7192071731949e-05;2.35971494643353e-05;2.35960358659745e-05;2.35960358659745e-05;2.35960358659745e-05;4.7192071731949e-05;7.07881075979235e-05;2.35971494643353e-05;7.07881075979235e-05;2.35960358659745e-05	0.438262	0.00674224	0.0269868	0.0348158	0.000142274	0.385373	5.44326e-05	0.0338342	0.0389777
TPRN_ENSG00000176058	0.011887	34	12	5	3	2	2	1	0	0	7.08181861090009e-05;4.71987539530517e-05;0.000165195638835424;2.35993769765259e-05;2.36016049093416e-05;4.72076665255651e-05;2.36016049093416e-05;2.36049475968941e-05;2.36016049093416e-05;7.08048147280248e-05;7.08014726702083e-05;0.000117996884881857;2.36004908901839e-05;4.71942989286707e-05;4.71942989286707e-05;2.36016049093416e-05;4.71965263355332e-05;2.35993769765259e-05;2.36016049093416e-05;…	0.033314	0.00959055	0.030616	0.0143854	0.00254968	0.0204773	0.00196354	0.0363005	0.0156637
AC003002.3_ENSG00000269533	0.0119032	7	2	0	0	0	0	0	0	0	4.7192071731949e-05;2.35960358659745e-05;2.35960358659745e-05;2.36105208479726e-05;2.35960358659745e-05;4.7192071731949e-05;2.35993769765259e-05;2.35960358659745e-05;2.35971494643353e-05	0.0152953	0.00992556	0.0992745	0.0409327	7.93084e-05	0.00197267	4.59585e-05	0.161585	0.0522199
NME1-NME2_ENSG00000011052	0.0119475	26	8	3	4	1	1	1	0	0	2.35960358659745e-05;2.35971494643353e-05;0.00021237434517919;2.35960358659745e-05;2.35971494643353e-05;0.000330344502123643;2.35971494643353e-05;7.07881075979235e-05;0.000117980179329873;9.43841434638981e-05;2.35960358659745e-05;4.7192071731949e-05;9.43885978573413e-05;4.71942989286707e-05;2.35960358659745e-05;2.35960358659745e-05;7.07881075979235e-05;2.35960358659745e-05;2.36071765820454e-05;2.…	0.0334748	0.00951082	0.0353181	0.0166098	0.00253861	0.0173364	0.00194291	0.0442266	0.0185865
MED30_ENSG00000164758	0.0119611	11	5	1	2	0	2	2	0	0	0.000235982631678353;0.000354074213951351;2.35993769765259e-05;2.36060620368487e-05;2.35960358659745e-05;4.7192071731949e-05;0.000165172251061822;2.35971494643353e-05;4.71942989286707e-05;2.35971494643353e-05;2.35960358659745e-05;9.43841434638981e-05;2.35960358659745e-05;4.7192071731949e-05;0.000377554391429365;9.43841434638981e-05;7.07881075979235e-05;4.7192071731949e-05;2.35960358659745e-05;4.7…	0.0469928	0.00675823	0.0358214	0.0180336	0.00325873	0.0312256	0.00171987	0.0421284	0.0195565
SPSB2_ENSG00000111671	0.0119639	42	8	7	0	3	0	1	0	0	2.36027190332264e-05;4.72009817803678e-05;2.35971494643353e-05;2.35971494643353e-05;7.07914483931777e-05;7.07914483931777e-05;7.07914483931777e-05;2.35960358659745e-05;2.35960358659745e-05;2.35960358659745e-05;2.35960358659745e-05;0.00025955639452572;2.35960358659745e-05;2.35960358659745e-05;2.35993769765259e-05;2.36016049093416e-05;2.35960358659745e-05;2.35960358659745e-05;2.35960358659745e-05;2…	0.0203342	0.0159428	0.0381216	0.0164308	0.00375112	0.0137428	0.0038997	0.0429924	0.0174488
PARP14_ENSG00000173193	0.0120336	38	9	4	2	1	3	2	0	0	0.000141582896786355;4.72076665255651e-05;2.35960358659745e-05;2.35960358659745e-05;2.35960358659745e-05;0.000401132609721567;4.7192071731949e-05;2.35971494643353e-05;2.35960358659745e-05;2.35960358659745e-05;2.35960358659745e-05;2.35960358659745e-05;2.35960358659745e-05;4.7192071731949e-05;2.35960358659745e-05;0.000235960358659745;2.35960358659745e-05;2.35960358659745e-05;2.35960358659745e-05;2.…	0.0230144	0.0134388	0.03326	0.0146314	0.00398826	0.013629	0.00431375	0.0391688	0.0158778
CIPC_ENSG00000198894	0.0120756	25	6	1	1	0	2	0	0	0	2.35960358659745e-05;2.35960358659745e-05;2.35960358659745e-05;2.35971494643353e-05;2.35971494643353e-05;2.35971494643353e-05;2.35993769765259e-05;9.43885978573413e-05;2.35982631677666e-05;2.35960358659745e-05;2.35960358659745e-05;2.35960358659745e-05;2.35960358659745e-05;4.7192071731949e-05;2.35960358659745e-05;2.35960358659745e-05;2.35971494643353e-05;4.7192071731949e-05;0.000141576215195847;2.…	0.0209772	0.0144257	0.0505455	0.0218964	0.00134127	0.00880544	0.00123889	0.0650861	0.0248466
CRYGA_ENSG00000168582	0.0122205	17	9	1	2	1	0	0	0	0	2.35960358659745e-05;2.35960358659745e-05;2.35960358659745e-05;0.000117985747321848;4.72076665255651e-05;2.35993769765259e-05;2.35971494643353e-05;4.71942989286707e-05;9.43841434638981e-05;2.35960358659745e-05;2.35960358659745e-05;2.35960358659745e-05;2.35982631677666e-05;2.35971494643353e-05;2.35960358659745e-05;7.07947895036432e-05;4.71965263355332e-05;4.71987539530517e-05;2.35982631677666e-05;…	0.0216313	0.0139615	0.0499538	0.0217495	0.000668781	0.00833585	0.000561511	0.0659038	0.024981
HPS5_ENSG00000110756	0.0122757	75	18	7	2	4	4	7	0	0	0.000117980179329873;2.35960358659745e-05;2.35960358659745e-05;2.35971494643353e-05;2.35960358659745e-05;2.35982631677666e-05;0.000306748466257669;7.07881075979235e-05;2.35971494643353e-05;2.35960358659745e-05;4.7192071731949e-05;2.35960358659745e-05;2.35960358659745e-05;2.35960358659745e-05;2.35960358659745e-05;2.35960358659745e-05;2.35971494643353e-05;4.7192071731949e-05;4.71965263355332e-05;2.…	0.0206248	0.0108363	0.019579	0.00845824	0.00740002	0.0154901	0.00648714	0.0214117	0.00884522
MAGEE1_ENSG00000198934	0.0123471	10	3	1	1	1	3	2	0	0	2.36316962579002e-05;7.08616606292611e-05;0.000307069409795988;0.000167165618344136;2.37266968666782e-05;0.000142296798638945;9.45446758800014e-05;2.36305818706526e-05;0.000283575977555937;4.72321953590315e-05;2.3636159493057e-05;2.36339304026635e-05;0.000118171917321773;2.36830567051569e-05;0.000165462142354077;4.7242238113269e-05;4.73147238456637e-05;2.36540141244256e-05;2.36495466727158e-05;2.…	0.0264321	0.00878273	0.0366323	0.0165025	0.00306817	0.0151022	0.00213443	0.0438939	0.0180639
ZNF697_ENSG00000143067	0.0123617	37	5	3	3	1	2	0	0	0	2.35971494643353e-05;7.07881075979235e-05;2.35960358659745e-05;2.35960358659745e-05;4.71942989286707e-05;2.35982631677666e-05;2.36038332627826e-05;2.35960358659745e-05;2.36361917373267e-05;2.35960358659745e-05;2.35971494643353e-05;2.36016049093416e-05;2.35960358659745e-05;2.35982631677666e-05;4.74405806818639e-05;2.36004908901839e-05;4.72009817803678e-05;2.35982631677666e-05;2.36082912315401e-05;…	0.0188135	0.0172687	0.041173	0.0175263	0.00188942	0.00985825	0.00191962	0.0496881	0.0192533
GUCA2B_ENSG00000044012	0.0123686	3	0	1	1	0	1	0	0	0	9.43841434638981e-05;0.000141576215195847;2.35960358659745e-05;2.35960358659745e-05;2.35971494643353e-05;7.07881075979235e-05	0.0151045	0.0087457	0.0805893	0.0331662	0.00179723	0.00334649	0.00199269	0.117496	0.0400466
SLC22A12_ENSG00000197891	0.0123759	37	9	0	2	0	4	1	0	0	0.000212364322793771;2.35960358659745e-05;2.35960358659745e-05;4.71987539530517e-05;2.36149813437433e-05;2.35982631677666e-05;4.71942989286707e-05;0.000471942989287393;2.35993769765259e-05;2.36016049093416e-05;4.7192071731949e-05;2.36016049093416e-05;2.36016049093416e-05;4.72009817803678e-05;0.000235993769763714;2.35960358659745e-05;4.7192071731949e-05;2.35960358659745e-05;4.7192071731949e-05;2.3…	0.0141707	0.0166116	0.0385877	0.0157314	0.00367478	0.00760063	0.00514652	0.0456957	0.0171189
KBTBD7_ENSG00000120696	0.0124233	53	11	3	1	0	0	0	0	0	2.35971494643353e-05;2.35960358659745e-05;2.35971494643353e-05;2.35960358659745e-05;2.35960358659745e-05;4.7192071731949e-05;2.35960358659745e-05;2.35960358659745e-05;2.35971494643353e-05;2.35960358659745e-05;2.35960358659745e-05;4.7192071731949e-05;2.35960358659745e-05;2.35960358659745e-05;4.7192071731949e-05;2.35960358659745e-05;2.35960358659745e-05;2.35960358659745e-05;2.35960358659745e-05;2.3…	0.0233988	0.0147286	0.0386301	0.0170412	0.000507979	0.0117164	0.000444646	0.0477594	0.0189478
DDX43_ENSG00000080007	0.0124951	33	7	6	0	2	0	2	0	0	4.7192071731949e-05;2.35960358659745e-05;4.7192071731949e-05;7.07914483931777e-05;0.000117985747321848;2.35971494643353e-05;2.35960358659745e-05;2.35960358659745e-05;7.07881075979235e-05;2.35960358659745e-05;2.35960358659745e-05;4.7192071731949e-05;2.35960358659745e-05;0.000117980179329873;2.35960358659745e-05;0.000353940537989618;2.35960358659745e-05;2.35960358659745e-05;2.35960358659745e-05;2.3…	0.00781025	0.0529531	0.0427268	0.0160617	0.00685415	0.00480137	0.0268035	0.0480172	0.017027
TMA7_ENSG00000232112	0.0125235	6	1	1	1	0	0	0	0	0	9.44287063281817e-05;2.35971494643353e-05;2.35971494643353e-05;2.35971494643353e-05;2.35971494643353e-05;2.36094059871352e-05;7.07914483931777e-05;2.35960358659745e-05;4.7192071731949e-05	0.0504034	0.00768227	0.0718358	0.036716	0.000120664	0.0172479	5.73064e-05	0.106408	0.0446835
PVALEF_ENSG00000225180	0.0125265	7	2	0	0	1	1	0	0	0	2.35971494643353e-05;2.36060620368487e-05;2.36038332627826e-05;2.35982631677666e-05;2.36016049093416e-05;2.35982631677666e-05;4.71987539530517e-05;2.35982631677666e-05;4.72032098186832e-05;0.00021239439278899;0.000117980179329873	0.0146903	0.0118217	0.0700456	0.0287081	0.00271182	0.00475065	0.00280488	0.0937956	0.03322
LIPC_ENSG00000166035	0.0125597	57	10	4	5	1	1	4	0	0	4.7192071731949e-05;2.35971494643353e-05;2.35960358659745e-05;9.43841434638981e-05;2.35960358659745e-05;2.35982631677666e-05;2.35982631677666e-05;4.7192071731949e-05;2.35993769765259e-05;2.35960358659745e-05;0.000401132609721567;2.35971494643353e-05;9.43885978573413e-05;2.35971494643353e-05;2.35971494643353e-05;4.71942989286707e-05;2.36004908901839e-05;2.35960358659745e-05;9.43841434638981e-05;2.…	0.254475	0.00643834	0.0140231	0.0123058	0.00348396	0.23092	0.00162943	0.0154973	0.012936
PRICKLE2_ENSG00000163637	0.0125959	59	8	8	3	2	3	0	0	0	2.35960358659745e-05;7.07881075979235e-05;0.000141576215195847;2.35971494643353e-05;2.35960358659745e-05;2.35960358659745e-05;4.7192071731949e-05;2.35982631677666e-05;4.7192071731949e-05;9.43841434638981e-05;2.35971494643353e-05;4.71942989286707e-05;2.35971494643353e-05;2.35960358659745e-05;2.35960358659745e-05;2.35971494643353e-05;2.35971494643353e-05;2.35960358659745e-05;2.35960358659745e-05;2.…	0.131357	0.00637759	0.0210956	0.0139819	0.000909855	0.105375	0.000382118	0.0242992	0.0150057
CDH19_ENSG00000071991	0.0127274	52	11	6	3	3	2	0	0	0	2.35960358659745e-05;2.35960358659745e-05;2.35960358659745e-05;0.000117980179329873;2.35960358659745e-05;4.7192071731949e-05;9.43841434638981e-05;2.35960358659745e-05;7.07914483931777e-05;7.07881075979235e-05;2.35960358659745e-05;2.35960358659745e-05;2.35971494643353e-05;2.35960358659745e-05;2.35982631677666e-05;2.35960358659745e-05;4.71965263355332e-05;2.35993769765259e-05;2.36004908901839e-05;2…	0.370654	0.00635105	0.0131311	0.0146676	0.000718531	0.345503	0.000278194	0.0145782	0.0154537
LCE2C_ENSG00000187180	0.0127587	8	1	2	1	0	0	0	0	0	7.07914483931777e-05;7.07947895036432e-05;2.35971494643353e-05;2.35960358659745e-05;2.35960358659745e-05;2.35971494643353e-05;2.35982631677666e-05;2.35982631677666e-05;9.44019635607356e-05;2.36205593351819e-05;2.36027190332264e-05;4.71942989286707e-05	0.00933302	0.0235184	0.0925482	0.0356008	0.00330728	0.00355034	0.00531583	0.116409	0.0399268
TCF19_ENSG00000137310	0.0129261	14	2	3	3	1	0	1	0	0	9.44108761329056e-05;2.36049475968941e-05;7.07914483931777e-05;2.35971494643353e-05;9.43885978573413e-05;0.000283165793572711;2.35960358659745e-05;2.35960358659745e-05;7.07881075979235e-05;2.35960358659745e-05;4.71965263355332e-05;2.35960358659745e-05;2.35982631677666e-05;0.000117985747321848;2.35960358659745e-05;4.71942989286707e-05;2.35960358659745e-05;9.43885978573413e-05;2.35971494643353e-05;…	0.0141665	0.016348	0.0570769	0.0232681	0.00674657	0.00864141	0.00922669	0.0654062	0.0249079
SRD5A1_ENSG00000145545	0.0130084	15	1	1	0	0	1	0	0	0	2.36004908901839e-05;2.35960358659745e-05;7.07881075979235e-05;2.35971494643353e-05;2.35971494643353e-05;2.35982631677666e-05;4.7192071731949e-05;2.35960358659745e-05;2.35960358659745e-05;2.35960358659745e-05;2.35960358659745e-05;2.35960358659745e-05;2.35960358659745e-05;2.35960358659745e-05;2.35960358659745e-05;2.35960358659745e-05;2.35960358659745e-05;0.000141576215195847	0.0110103	0.0228042	0.0741653	0.0291717	0.00244788	0.00329245	0.00478282	0.0991098	0.033722
ZNF521_ENSG00000198795	0.0130654	70	19	6	2	3	5	1	0	0	2.36552017802059e-05;0.000235960358659745;7.07914483931777e-05;2.35982631677666e-05;2.35971494643353e-05;2.35960358659745e-05;2.35960358659745e-05;2.35960358659745e-05;0.000188768286927796;0.000117980179329873;4.7192071731949e-05;7.07914483931777e-05;2.35960358659745e-05;2.35960358659745e-05;2.35960358659745e-05;2.35960358659745e-05;2.35960358659745e-05;2.35960358659745e-05;2.35960358659745e-05;4…	0.184898	0.00605345	0.0156448	0.0118001	0.00209489	0.155198	0.000891201	0.0179807	0.0126499
CFP_ENSG00000126759	0.0130799	6	6	2	2	1	1	0	0	0	4.77274035106792e-05;4.73070545463987e-05;7.10860570568443e-05;2.36785823907323e-05;4.72656803877937e-05;4.72913929168112e-05;9.47501118530692e-05;2.36674139564905e-05;2.36629465010037e-05;4.72690335152637e-05;0.000118258002893603;2.37009517802398e-05;0.000213153536386359;0.000118355339900874;2.37065428669429e-05;4.74947574900718e-05;2.3761426025219e-05;9.54235472951309e-05	0.337147	0.00798367	0.0197842	0.0206125	0.000237969	0.28193	0.000115981	0.0248586	0.0231029
KLHL40_ENSG00000157119	0.0131887	66	15	4	1	1	4	1	0	0	2.35971494643353e-05;0.000188795015812207;2.35982631677666e-05;2.35971494643353e-05;2.35960358659745e-05;2.35960358659745e-05;2.35960358659745e-05;2.35960358659745e-05;2.35971494643353e-05;2.35993769765259e-05;2.35971494643353e-05;2.35971494643353e-05;2.35971494643353e-05;2.35960358659745e-05;9.43885978573413e-05;2.36004908901839e-05;7.07981309293201e-05;2.35971494643353e-05;2.35971494643353e-05;…	0.165616	0.00666575	0.0173001	0.0124781	0.00368025	0.127351	0.00186949	0.0209192	0.0137208
FCRL6_ENSG00000181036	0.0133338	15	5	2	3	0	2	1	0	0	2.35971494643353e-05;2.35960358659745e-05;4.7192071731949e-05;2.36004908901839e-05;4.71987539530517e-05;2.35960358659745e-05;2.35960358659745e-05;0.000235960358659745;9.43975079061035e-05;2.35982631677666e-05;0.000188768286927796;9.43841434638981e-05;2.35960358659745e-05;2.3611635814052e-05;7.08048147280248e-05;2.35971494643353e-05;7.07881075979235e-05;2.35971494643353e-05;2.35993769765259e-05;9.…	0.111873	0.00725719	0.0284443	0.0178914	0.00284438	0.0887152	0.00138934	0.0326061	0.0191551
ALPL_ENSG00000162551	0.0133957	51	12	3	2	0	6	2	0	0	2.36183278223306e-05;2.35971494643353e-05;4.71942989286707e-05;4.71987539530517e-05;2.35971494643353e-05;4.7192071731949e-05;2.35971494643353e-05;2.35971494643353e-05;2.36038332627826e-05;2.35960358659745e-05;2.35960358659745e-05;2.35971494643353e-05;2.35993769765259e-05;0.00021237434517919;0.000212364322793771;7.07881075979235e-05;2.35960358659745e-05;0.000235960358659745;2.35971494643353e-05;2.…	0.00897635	0.0441182	0.032688	0.01251	0.00583014	0.00514311	0.0165193	0.0374794	0.0133954
FAM221B_ENSG00000204930	0.013483	26	6	6	4	1	5	1	0	0	2.35971494643353e-05;0.000353973947516842;2.35982631677666e-05;9.43841434638981e-05;2.35960358659745e-05;4.71942989286707e-05;2.35960358659745e-05;4.7192071731949e-05;0.000165180046250176;2.35971494643353e-05;7.07881075979235e-05;7.07881075979235e-05;2.35971494643353e-05;2.35971494643353e-05;2.35960358659745e-05;2.35960358659745e-05;2.35960358659745e-05;0.000165172251061822;2.36149813437433e-05;2…	0.473868	0.00658882	0.0103661	0.0144738	0.00420102	0.446962	0.00198299	0.0116854	0.0153656
GDPGP1_ENSG00000183208	0.0134934	27	5	3	2	2	2	0	0	0	7.07914483931777e-05;2.35971494643353e-05;2.35960358659745e-05;2.35960358659745e-05;4.71965263355332e-05;2.35971494643353e-05;2.35960358659745e-05;0.000117980179329873;4.7192071731949e-05;2.35971494643353e-05;0.000165172251061822;2.35982631677666e-05;2.35960358659745e-05;2.35960358659745e-05;7.07947895036432e-05;0.000117980179329873;2.36049475968941e-05;2.35971494643353e-05;2.36004908901839e-05;2…	0.0497604	0.0087871	0.0345918	0.0176307	0.00199079	0.0311232	0.00118207	0.0417485	0.0193684
KRBA1_ENSG00000133619	0.0135474	32	13	5	3	1	2	4	0	0	2.35982631677666e-05;4.71965263355332e-05;0.00021238436851093;2.36027190332264e-05;2.35960358659745e-05;2.35960358659745e-05;4.71942989286707e-05;2.35960358659745e-05;2.35971494643353e-05;9.43975079061035e-05;2.35971494643353e-05;9.43841434638981e-05;2.35960358659745e-05;2.35960358659745e-05;2.35960358659745e-05;4.72366556446613e-05;2.36082912315401e-05;0.000330360092500351;7.07914483931777e-05;2…	0.0088055	0.0556338	0.0355268	0.0135624	0.00825306	0.00587139	0.0330899	0.039293	0.0142631
AVPI1_ENSG00000119986	0.013557	12	5	2	0	0	0	2	0	0	7.07914483931777e-05;2.35960358659745e-05;2.35971494643353e-05;2.35971494643353e-05;2.35960358659745e-05;0.000283152430391694;2.35960358659745e-05;2.35960358659745e-05;4.71942989286707e-05;2.35971494643353e-05;2.35960358659745e-05;4.7192071731949e-05;4.71942989286707e-05;7.07881075979235e-05;2.35971494643353e-05;2.35960358659745e-05;4.7192071731949e-05;2.35971494643353e-05;2.35960358659745e-05;0.…	0.0646271	0.00760221	0.0416603	0.0225456	0.0026508	0.0389194	0.00134943	0.0520273	0.0251943
PKP3_ENSG00000184363	0.0136106	63	24	13	4	6	3	1	0	0	2.36138660619374e-05;2.36038332627826e-05;2.36027190332264e-05;2.36060620368487e-05;7.07947895036432e-05;2.35971494643353e-05;2.36071765820454e-05;7.07981309293201e-05;2.36027190332264e-05;4.72009817803678e-05;9.44019635607356e-05;2.35971494643353e-05;2.35982631677666e-05;0.00014159626185864;0.000118013595166132;2.35982631677666e-05;2.35982631677666e-05;4.71987539530517e-05;2.35993769765259e-05;2…	0.00663509	1	-0.0314668	0.0115916	0.0125124	0.00606086	1	-0.0321625	0.011719
ZCCHC3_ENSG00000247315	0.0136463	32	4	3	1	0	0	0	0	0	2.36027190332264e-05;2.36038332627826e-05;2.36094059871352e-05;2.36060620368487e-05;2.36127508853736e-05;2.36888236165432e-05;2.36854571309609e-05;2.36910684699091e-05;2.36776057179792e-05;2.38333571727246e-05;2.36205593351819e-05;2.36216752486124e-05;2.36205593351819e-05;2.36071765820454e-05;2.35993769765259e-05;7.07981309293201e-05;2.36038332627826e-05;4.71987539530517e-05;2.36016049093416e-05;…	0.0260394	0.0127684	0.0457737	0.0205667	0.000103985	0.00797369	6.16817e-05	0.0650464	0.0245164
UCK1_ENSG00000130717	0.0136994	26	5	2	0	0	1	0	0	0	2.35960358659745e-05;2.35971494643353e-05;4.7192071731949e-05;4.71965263355332e-05;2.35971494643353e-05;2.35971494643353e-05;2.35982631677666e-05;4.71942989286707e-05;2.35960358659745e-05;0.000235971494643697;2.35971494643353e-05;2.35971494643353e-05;2.35993769765259e-05;2.35993769765259e-05;2.35982631677666e-05;2.36004908901839e-05;2.35971494643353e-05;2.35971494643353e-05;4.71965263355332e-05;2…	0.0808253	0.00748417	0.0379427	0.0217322	0.00319497	0.0462887	0.00185413	0.0494262	0.024803
MRPL22_ENSG00000082515	0.0137299	14	7	1	0	1	0	0	0	0	2.35960358659745e-05;2.35960358659745e-05;0.000117980179329873;2.35960358659745e-05;4.7192071731949e-05;2.35960358659745e-05;4.7192071731949e-05;2.35960358659745e-05;2.35960358659745e-05;2.35960358659745e-05;7.07881075979235e-05;2.35960358659745e-05;4.7192071731949e-05;2.35960358659745e-05;2.35960358659745e-05;2.35960358659745e-05;2.35960358659745e-05;4.7192071731949e-05;2.35960358659745e-05;4.71…	0.0591285	0.00807249	0.0474354	0.0251348	0.000203946	0.0315218	8.28058e-05	0.0615836	0.0286379
VPS28_ENSG00000160948	0.0137588	18	3	0	1	0	1	1	0	0	2.35960358659745e-05;2.35960358659745e-05;2.35960358659745e-05;0.000424768737021859;2.35982631677666e-05;2.35982631677666e-05;2.35993769765259e-05;2.35971494643353e-05;4.71942989286707e-05;2.35982631677666e-05;2.36060620368487e-05;4.72054380664528e-05;2.35993769765259e-05;2.35982631677666e-05;4.7192071731949e-05;9.43885978573413e-05;2.35960358659745e-05;2.35960358659745e-05;2.35993769765259e-05;0…	0.00801099	0.0464349	0.0578413	0.0218137	0.00718583	0.00401938	0.0303128	0.0680757	0.023665
IRX6_ENSG00000159387	0.0137968	54	9	4	2	1	4	0	0	0	0.000165375165378206;2.36016049093416e-05;2.35993769765259e-05;4.72054380664528e-05;2.35960358659745e-05;2.35971494643353e-05;2.35960358659745e-05;9.43930526710664e-05;0.000188768286927796;4.7192071731949e-05;7.07881075979235e-05;7.07981309293201e-05;4.7192071731949e-05;4.71987539530517e-05;4.71965263355332e-05;2.35971494643353e-05;2.35982631677666e-05;4.7192071731949e-05;2.35971494643353e-05;4.7…	0.01717	0.0267649	0.0349229	0.0146547	0.00230563	0.00902885	0.00319378	0.0419212	0.0160559
FKBP1C_ENSG00000198225	0.0138141	9	0	2	0	0	0	0	0	0	2.35982631677666e-05;2.36016049093416e-05;2.35982631677666e-05;7.07914483931777e-05;7.07914483931777e-05;2.35960358659745e-05;2.35960358659745e-05;2.35960358659745e-05;2.35960358659745e-05;2.35960358659745e-05;2.35982631677666e-05	0.0667057	0.00807834	0.0658216	0.0358964	0.000164069	0.0294847	7.17393e-05	0.0927638	0.0426119
LSM14B_ENSG00000149657	0.0138416	26	6	1	1	1	2	1	0	0	2.37157899691193e-05;2.36261399617087e-05;2.35960358659745e-05;2.35960358659745e-05;4.71942989286707e-05;2.35982631677666e-05;4.7192071731949e-05;4.7192071731949e-05;0.000117980179329873;2.35960358659745e-05;2.35971494643353e-05;2.35960358659745e-05;2.35960358659745e-05;2.35971494643353e-05;2.35960358659745e-05;2.36016049093416e-05;4.71965263355332e-05;2.35982631677666e-05;0.000306777421181996;7.…	0.0367204	0.00984295	0.0386982	0.018526	0.00571519	0.0251063	0.00414233	0.0444902	0.0198638
BCS1L_ENSG00000074582	0.013842	46	7	8	2	0	4	0	0	0	2.35960358659745e-05;2.35960358659745e-05;2.35971494643353e-05;7.07881075979235e-05;4.71942989286707e-05;2.35982631677666e-05;2.35960358659745e-05;9.43885978573413e-05;0.000141576215195847;2.35960358659745e-05;2.35960358659745e-05;2.35982631677666e-05;7.07914483931777e-05;2.35960358659745e-05;2.35971494643353e-05;2.35960358659745e-05;4.7192071731949e-05;4.7192071731949e-05;2.35960358659745e-05;9.…	0.0165059	0.0262001	0.0355953	0.0148466	0.00374924	0.00854925	0.00655841	0.0428176	0.0162831
ZFYVE9_ENSG00000157077	0.0139049	78	14	9	2	2	6	3	0	0	4.7192071731949e-05;2.35960358659745e-05;4.7192071731949e-05;2.35971494643353e-05;0.000306748466257669;2.35960358659745e-05;2.35960358659745e-05;0.000117980179329873;2.35960358659745e-05;2.35960358659745e-05;4.7192071731949e-05;2.35960358659745e-05;2.35960358659745e-05;7.07881075979235e-05;2.35960358659745e-05;2.35960358659745e-05;2.35960358659745e-05;0.000188777195714683;0.000141576215195847;2.3…	0.027719	0.0129018	0.0220155	0.0100014	0.00568729	0.0181532	0.0048509	0.0253583	0.0107338
FBN3_ENSG00000142449	0.0139068	215	65	27	20	6	14	5	0	0	2.35960358659745e-05;2.35960358659745e-05;7.07914483931777e-05;2.35971494643353e-05;7.07947895036432e-05;7.07881075979235e-05;2.35993769765259e-05;4.72009817803678e-05;0.000259568644108204;4.71965263355332e-05;2.35971494643353e-05;9.43975079061035e-05;2.35982631677666e-05;7.07947895036432e-05;2.36016049093416e-05;4.71965263355332e-05;2.36373091283534e-05;4.72411186703639e-05;4.72411186703639e-05;…	0.116272	0.00743943	0.00988906	0.00629629	0.000961604	0.0961607	0.000408175	0.0110962	0.00666938
AL139142.2_ENSG00000285777	0.0139141	19	2	2	0	0	1	1	0	0	0.000212364322793771;2.35982631677666e-05;2.35960358659745e-05;2.35960358659745e-05;2.35960358659745e-05;2.35960358659745e-05;2.35960358659745e-05;2.35960358659745e-05;2.35960358659745e-05;2.35960358659745e-05;0.00025955639452572;2.35960358659745e-05;2.35960358659745e-05;2.35960358659745e-05;2.35960358659745e-05;7.07881075979235e-05;7.07881075979235e-05;2.35960358659745e-05;2.35960358659745e-05;4…	0.154379	0.00760857	0.0330034	0.0231728	0.00166054	0.109842	0.000811757	0.0415911	0.0260122
ANKRD45_ENSG00000183831	0.0139141	19	2	2	0	0	1	1	0	0	0.000212364322793771;2.35982631677666e-05;2.35960358659745e-05;2.35960358659745e-05;2.35960358659745e-05;2.35960358659745e-05;2.35960358659745e-05;2.35960358659745e-05;2.35960358659745e-05;2.35960358659745e-05;0.00025955639452572;2.35960358659745e-05;2.35960358659745e-05;2.35960358659745e-05;2.35960358659745e-05;7.07881075979235e-05;7.07881075979235e-05;2.35960358659745e-05;2.35960358659745e-05;4…	0.154379	0.00760857	0.0330034	0.0231728	0.00166054	0.109842	0.000811757	0.0415911	0.0260122
TRIM68_ENSG00000167333	0.013979	34	11	7	1	0	1	1	0	0	2.35971494643353e-05;2.35971494643353e-05;4.71942989286707e-05;2.35982631677666e-05;7.07914483931777e-05;2.35971494643353e-05;2.35960358659745e-05;7.07881075979235e-05;2.35960358659745e-05;7.07881075979235e-05;4.71942989286707e-05;2.35993769765259e-05;2.35993769765259e-05;2.35982631677666e-05;4.71965263355332e-05;4.7192071731949e-05;0.00042480883602125;2.35960358659745e-05;4.7192071731949e-05;2.3…	0.951993	0.00693645	-0.000879107	0.014602	0.00577374	0.949281	0.00285982	-0.000961378	0.0151136
NPHS1_ENSG00000161270	0.0139948	80	20	16	5	1	7	3	0	0	0.00014162299957309;2.35993769765259e-05;2.36004908901839e-05;2.35982631677666e-05;2.35960358659745e-05;2.35982631677666e-05;2.35960358659745e-05;2.35971494643353e-05;0.000235960358659745;2.35960358659745e-05;4.71942989286707e-05;2.35971494643353e-05;2.35982631677666e-05;2.36027190332264e-05;0.000117980179329873;2.35971494643353e-05;2.36004908901839e-05;7.07914483931777e-05;2.35960358659745e-05;4…	0.00711038	0.999319	-0.0265458	0.00986234	0.0127542	0.00645893	0.998773	-0.0271785	0.00997918
STON1-GTF2A1L_ENSG00000068781	0.0140912	88	24	6	4	3	2	4	0	0	2.35960358659745e-05;2.35960358659745e-05;2.35960358659745e-05;7.07881075979235e-05;2.35960358659745e-05;4.7192071731949e-05;2.35993769765259e-05;9.43841434638981e-05;2.35971494643353e-05;2.35960358659745e-05;2.35960358659745e-05;2.35960358659745e-05;2.35960358659745e-05;2.35960358659745e-05;2.35960358659745e-05;4.7192071731949e-05;2.35960358659745e-05;2.35960358659745e-05;2.35960358659745e-05;2.…	0.125524	0.00709758	0.0160882	0.0105015	0.00222826	0.103819	0.00102424	0.0181361	0.0111496
BHLHE40_ENSG00000134107	0.0141415	25	8	3	1	0	2	0	0	0	2.35982631677666e-05;2.36027190332264e-05;2.35971494643353e-05;2.35982631677666e-05;4.72032098186832e-05;2.35960358659745e-05;2.35971494643353e-05;2.35971494643353e-05;2.35960358659745e-05;7.07914483931777e-05;2.35960358659745e-05;2.35960358659745e-05;4.7192071731949e-05;4.7192071731949e-05;7.07914483931777e-05;0.000141576215195847;4.7192071731949e-05;4.71942989286707e-05;2.35960358659745e-05;2.3…	0.0708615	0.00823976	0.0365513	0.0202348	0.000773587	0.0450021	0.000345061	0.0450129	0.0224544
TUSC3_ENSG00000104723	0.0141899	41	10	3	0	0	3	0	0	0	2.35960358659745e-05;0.000212364322793771;2.35982631677666e-05;2.35971494643353e-05;2.35960358659745e-05;2.35960358659745e-05;2.35960358659745e-05;4.7192071731949e-05;2.35960358659745e-05;4.71942989286707e-05;2.35971494643353e-05;2.35960358659745e-05;4.7192071731949e-05;4.71942989286707e-05;2.35960358659745e-05;2.35960358659745e-05;4.7192071731949e-05;2.35960358659745e-05;2.35960358659745e-05;2.3…	0.115251	0.00745498	0.0259114	0.0164514	0.000887676	0.0839319	0.000389641	0.0311984	0.0180513
E2F7_ENSG00000165891	0.0142856	54	9	7	3	2	1	1	0	0	2.36004908901839e-05;2.35971494643353e-05;7.07881075979235e-05;4.7192071731949e-05;2.35971494643353e-05;2.35971494643353e-05;2.35960358659745e-05;0.000448324681453516;2.35982631677666e-05;2.35960358659745e-05;2.35960358659745e-05;2.35960358659745e-05;0.000235960358659745;2.35960358659745e-05;2.35971494643353e-05;4.7192071731949e-05;2.35960358659745e-05;2.35960358659745e-05;2.35960358659745e-05;2.…	0.115669	0.00730542	0.0222343	0.014133	0.0020229	0.0913083	0.000927825	0.025612	0.0151681
SGK2_ENSG00000101049	0.0143512	29	9	4	3	4	3	0	0	0	0.000118002454451263;9.43930526710664e-05;7.07881075979235e-05;2.35960358659745e-05;2.35971494643353e-05;2.35971494643353e-05;4.71942989286707e-05;2.35960358659745e-05;0.000235960358659745;2.35960358659745e-05;0.000165172251061822;0.000235971494643697;4.7192071731949e-05;4.71942989286707e-05;4.7192071731949e-05;2.35971494643353e-05;2.35960358659745e-05;2.35971494643353e-05;2.35960358659745e-05;0.…	0.0247995	0.0161863	0.0346756	0.015449	0.00267773	0.0161349	0.00231758	0.0398386	0.0165591
KIAA0586_ENSG00000100578	0.014368	101	19	7	3	4	9	5	0	0	2.35971494643353e-05;2.35960358659745e-05;0.000117980179329873;2.35960358659745e-05;2.35960358659745e-05;0.00047192071731949;4.7192071731949e-05;4.7192071731949e-05;2.35960358659745e-05;0.000306748466257669;4.7192071731949e-05;4.7192071731949e-05;2.35960358659745e-05;2.35960358659745e-05;2.35960358659745e-05;2.35960358659745e-05;2.35960358659745e-05;2.35960358659745e-05;0.000259568644108204;2.359…	0.0203333	0.0241905	0.0215175	0.00927424	0.00534888	0.0137656	0.00784621	0.0242549	0.00984642
VPS41_ENSG00000006715	0.0143922	65	11	4	3	0	2	2	0	0	4.7192071731949e-05;2.35960358659745e-05;2.35971494643353e-05;2.35982631677666e-05;7.07914483931777e-05;2.35960358659745e-05;2.35960358659745e-05;2.35960358659745e-05;2.35960358659745e-05;2.35960358659745e-05;2.35960358659745e-05;2.35960358659745e-05;4.7192071731949e-05;2.35960358659745e-05;7.07881075979235e-05;2.35960358659745e-05;4.7192071731949e-05;4.7192071731949e-05;2.35960358659745e-05;2.35…	0.575818	0.00716999	0.00763067	0.0136383	0.00471328	0.554454	0.00232562	0.00851415	0.0144039
ADM2_ENSG00000128165	0.0144075	10	0	1	1	0	1	0	0	0	7.08048147280248e-05;2.36216752486124e-05;2.36038332627826e-05;2.36016049093416e-05;2.35971494643353e-05;2.35982631677666e-05;9.44019635607356e-05;2.41499227027085e-05;2.36049475968941e-05;2.36060620368487e-05;2.36027190332264e-05;0.00018883066610226;2.36060620368487e-05	0.167935	0.00765241	0.0438144	0.0317756	0.00217104	0.111153	0.00119031	0.0584749	0.0367066
ITGA2B_ENSG00000005961	0.0144676	58	9	9	2	1	6	1	0	0	4.71965263355332e-05;2.36016049093416e-05;2.36071765820454e-05;2.36016049093416e-05;2.35971494643353e-05;0.000141582896786355;7.08215297452779e-05;2.36060620368487e-05;2.35971494643353e-05;2.36350744517139e-05;2.36127508853736e-05;2.36060620368487e-05;2.36082912315401e-05;4.72009817803678e-05;7.08048147280248e-05;2.36016049093416e-05;4.71965263355332e-05;7.07914483931777e-05;2.35960358659745e-05;…	0.0289664	0.0151096	0.0278063	0.0127322	0.00330409	0.0184246	0.00306176	0.032386	0.0137405
PLA2R1_ENSG00000153246	0.0144763	100	30	10	3	3	7	4	0	0	4.7192071731949e-05;2.35971494643353e-05;0.000212364322793771;2.35960358659745e-05;4.7192071731949e-05;2.35960358659745e-05;2.35960358659745e-05;4.7192071731949e-05;2.35971494643353e-05;2.35960358659745e-05;4.7192071731949e-05;2.35960358659745e-05;0.00025955639452572;2.35960358659745e-05;2.35960358659745e-05;9.43841434638981e-05;2.35960358659745e-05;2.35960358659745e-05;4.7192071731949e-05;2.3596…	0.0203385	0.0240301	0.0218081	0.00939987	0.0031762	0.0134725	0.00471864	0.0247385	0.0100114
CLU_ENSG00000120885	0.0144994	16	7	3	0	1	2	0	0	0	2.36004908901839e-05;2.35971494643353e-05;4.71965263355332e-05;2.35960358659745e-05;0.000165172251061822;7.07881075979235e-05;4.7192071731949e-05;4.7192071731949e-05;7.07881075979235e-05;2.35960358659745e-05;2.35960358659745e-05;2.35982631677666e-05;7.07881075979235e-05;2.35971494643353e-05;4.7192071731949e-05;2.35960358659745e-05;2.35971494643353e-05;2.35971494643353e-05;2.36038332627826e-05;0.0…	0.153933	0.00773296	0.0299372	0.0209971	0.00126382	0.119301	0.000587737	0.0357312	0.0229382
TMEM63B_ENSG00000137216	0.0145127	38	10	1	1	3	0	0	0	0	2.35971494643353e-05;2.35960358659745e-05;2.35960358659745e-05;9.43841434638981e-05;2.35982631677666e-05;2.35960358659745e-05;2.35960358659745e-05;2.35982631677666e-05;2.35971494643353e-05;2.36027190332264e-05;4.72009817803678e-05;2.35971494643353e-05;2.35971494643353e-05;2.35982631677666e-05;4.7192071731949e-05;2.35960358659745e-05;4.71942989286707e-05;2.35971494643353e-05;2.35982631677666e-05;2…	0.200229	0.00690506	0.0234477	0.0183057	0.000787449	0.157552	0.000311995	0.0285446	0.0201964
TNFSF9_ENSG00000125657	0.0145605	10	2	1	2	0	0	0	0	0	2.35982631677666e-05;7.07947895036432e-05;2.35982631677666e-05;2.35960358659745e-05;2.35982631677666e-05;2.35993769765259e-05;2.35960358659745e-05;2.35960358659745e-05;4.71942989286707e-05;4.71942989286707e-05;9.43930526710664e-05;2.36004908901839e-05;2.36016049093416e-05;2.36004908901839e-05;9.43930526710664e-05	0.152288	0.00821958	0.0460353	0.0321589	0.000324986	0.0966121	0.000141962	0.0620094	0.0373212
GLOD4_ENSG00000167699	0.0146099	50	7	1	0	1	1	0	0	0	2.35971494643353e-05;2.35971494643353e-05;2.35960358659745e-05;2.35960358659745e-05;2.35960358659745e-05;2.35960358659745e-05;2.35960358659745e-05;0.000117985747321848;2.35960358659745e-05;2.35982631677666e-05;2.35960358659745e-05;2.35960358659745e-05;2.35960358659745e-05;2.35971494643353e-05;2.35960358659745e-05;2.35960358659745e-05;2.35960358659745e-05;2.35960358659745e-05;2.35960358659745e-05;…	0.035861	0.0126597	0.0378366	0.0180303	0.00144838	0.0203411	0.00106365	0.0462434	0.0199325
TOP1_ENSG00000198900	0.0146767	40	8	2	0	0	0	0	0	0	2.36607987900844e-05;7.08048147280248e-05;4.7192071731949e-05;2.35960358659745e-05;2.35960358659745e-05;2.35960358659745e-05;2.35960358659745e-05;2.35971494643353e-05;2.35960358659745e-05;2.35960358659745e-05;2.35960358659745e-05;2.35960358659745e-05;2.35960358659745e-05;2.35960358659745e-05;2.35960358659745e-05;2.35960358659745e-05;2.35960358659745e-05;4.7192071731949e-05;2.35960358659745e-05;2.…	0.197501	0.00718715	0.0260202	0.020191	0.000490171	0.15299	0.000189334	0.0319927	0.0223874
IFIT5_ENSG00000152778	0.0146969	24	4	1	2	0	3	1	0	0	2.35960358659745e-05;2.35982631677666e-05;2.35960358659745e-05;2.35960358659745e-05;9.43930526710664e-05;2.35960358659745e-05;0.000165172251061822;2.35960358659745e-05;2.35960358659745e-05;2.35960358659745e-05;2.35960358659745e-05;0.000212364322793771;0.000353940537989618;2.35971494643353e-05;2.35960358659745e-05;7.07881075979235e-05;2.35960358659745e-05;2.35960358659745e-05;2.35960358659745e-05;…	0.0752491	0.00831958	0.0329954	0.0185478	0.00203791	0.0512729	0.000979275	0.0396108	0.0203217
SELENOT_ENSG00000198843	0.0147234	18	5	0	2	0	2	0	0	0	2.35993769765259e-05;2.35960358659745e-05;2.35960358659745e-05;0.000165180046250176;4.7192071731949e-05;2.35960358659745e-05;2.35971494643353e-05;2.35960358659745e-05;2.35960358659745e-05;2.35960358659745e-05;4.7192071731949e-05;4.71942989286707e-05;2.35960358659745e-05;2.35971494643353e-05;2.35960358659745e-05;2.35960358659745e-05;2.35971494643353e-05;9.43930526710664e-05;9.43885978573413e-05;4.…	0.0535794	0.00864175	0.0441339	0.0228647	0.00253016	0.0312136	0.00143331	0.0549749	0.0255182
LRFN1_ENSG00000128011	0.0147482	41	7	3	3	1	0	1	0	0	2.35971494643353e-05;2.36160967307913e-05;2.36004908901839e-05;2.36105208479726e-05;2.36038332627826e-05;2.36004908901839e-05;2.35993769765259e-05;4.71987539530517e-05;2.35960358659745e-05;0.000259678942405075;2.35982631677666e-05;2.35971494643353e-05;2.35993769765259e-05;2.35971494643353e-05;2.35960358659745e-05;2.36038332627826e-05;9.44064196373664e-05;2.36038332627826e-05;2.35971494643353e-05;…	0.0155968	0.0243751	0.0399735	0.0165302	0.00412843	0.00783186	0.00686395	0.0483375	0.0181772
ARSG_ENSG00000141337	0.0148714	32	8	8	1	0	3	2	0	0	2.35971494643353e-05;2.35971494643353e-05;7.07881075979235e-05;2.35960358659745e-05;2.35960358659745e-05;2.35971494643353e-05;7.07881075979235e-05;2.35960358659745e-05;7.07947895036432e-05;2.35982631677666e-05;7.07881075979235e-05;4.7192071731949e-05;2.35960358659745e-05;2.35960358659745e-05;2.35971494643353e-05;2.35971494643353e-05;2.35960358659745e-05;7.07981309293201e-05;2.35971494643353e-05;2…	0.0481558	0.00934007	0.027968	0.0141539	0.00657207	0.0350412	0.00405708	0.0318252	0.0150982
HECTD1_ENSG00000092148	0.0149362	140	30	15	3	3	7	5	0	0	2.35960358659745e-05;2.35960358659745e-05;2.35960358659745e-05;2.35960358659745e-05;2.35960358659745e-05;2.35960358659745e-05;4.7192071731949e-05;2.35971494643353e-05;2.35960358659745e-05;2.35960358659745e-05;0.000306748466257669;7.07881075979235e-05;2.35960358659745e-05;7.07881075979235e-05;9.43841434638981e-05;2.35960358659745e-05;2.35960358659745e-05;2.35971494643353e-05;2.35960358659745e-05;4…	0.00711135	1	-0.0242286	0.0090016	0.0132002	0.00624845	1	-0.0250063	0.00914492
SNX13_ENSG00000071189	0.0149451	55	17	3	1	0	0	1	0	0	2.35971494643353e-05;2.35971494643353e-05;2.35960358659745e-05;2.35971494643353e-05;2.35993769765259e-05;2.35960358659745e-05;4.7192071731949e-05;7.07881075979235e-05;2.35971494643353e-05;4.71942989286707e-05;2.35960358659745e-05;2.35971494643353e-05;4.71942989286707e-05;4.71942989286707e-05;2.35982631677666e-05;4.71987539530517e-05;2.35982631677666e-05;2.35971494643353e-05;2.35971494643353e-05;2…	0.0273154	0.0169169	0.0333482	0.0151103	0.00325185	0.0163826	0.00325149	0.0394445	0.0164333
SYMPK_ENSG00000125755	0.0149644	87	15	6	2	2	2	0	0	0	2.36317232246113e-05;2.36317232246113e-05;2.36004908901839e-05;2.36060620368487e-05;2.36038332627826e-05;2.36071765820454e-05;2.36071765820454e-05;2.35993769765259e-05;2.35982631677666e-05;2.35960358659745e-05;2.35993769765259e-05;2.35993769765259e-05;2.36071765820454e-05;0.000235960358659745;2.36127508853736e-05;2.36027190332264e-05;4.72032098186832e-05;2.36004908901839e-05;2.35971494643353e-05;…	0.0261989	0.0203679	0.0289915	0.0130402	0.000669125	0.0142012	0.000567073	0.0352668	0.0143821
PPP1R9A_ENSG00000158528	0.014965	64	16	3	7	3	1	6	0	0	2.35971494643353e-05;2.35971494643353e-05;0.000306748466257669;2.35960358659745e-05;0.000117980179329873;4.7192071731949e-05;2.35971494643353e-05;2.35960358659745e-05;2.35960358659745e-05;4.7192071731949e-05;2.35960358659745e-05;4.7192071731949e-05;4.71942989286707e-05;2.35960358659745e-05;2.35960358659745e-05;2.35960358659745e-05;2.35960358659745e-05;9.43841434638981e-05;2.35960358659745e-05;2.3…	0.107276	0.00745519	0.0176085	0.0109332	0.00432436	0.0895334	0.00204851	0.0195686	0.0115254
SERF2_ENSG00000140264	0.0149731	23	5	2	2	1	0	0	0	0	2.35982631677666e-05;2.35960358659745e-05;4.71942989286707e-05;2.35971494643353e-05;2.35960358659745e-05;2.35960358659745e-05;2.35960358659745e-05;4.7192071731949e-05;2.35960358659745e-05;2.35960358659745e-05;2.35993769765259e-05;2.35960358659745e-05;9.43885978573413e-05;4.7192071731949e-05;2.35960358659745e-05;0.000117980179329873;2.35971494643353e-05;2.35982631677666e-05;4.7192071731949e-05;2.3…	0.0410962	0.0105997	0.0431601	0.0211304	0.00144953	0.0224315	0.000873745	0.0539159	0.0236164
MDH2_ENSG00000146701	0.0149861	38	19	1	3	1	1	1	0	0	2.35971494643353e-05;2.36004908901839e-05;2.35982631677666e-05;2.35960358659745e-05;2.35960358659745e-05;4.7192071731949e-05;4.71942989286707e-05;2.35960358659745e-05;4.71965263355332e-05;4.71965263355332e-05;0.000141589579007286;4.71965263355332e-05;4.71987539530517e-05;4.7192071731949e-05;4.7192071731949e-05;2.35982631677666e-05;0.000401170473854436;2.35960358659745e-05;2.35960358659745e-05;4.7…	0.514474	0.00809004	0.0100277	0.0153826	0.0015859	0.486087	0.000752996	0.0114457	0.016432
KCTD3_ENSG00000136636	0.0149929	56	7	2	0	1	1	1	0	0	2.35960358659745e-05;2.35960358659745e-05;2.35960358659745e-05;2.35960358659745e-05;2.35960358659745e-05;2.35960358659745e-05;2.35960358659745e-05;2.35960358659745e-05;4.7192071731949e-05;2.35971494643353e-05;2.35960358659745e-05;2.35960358659745e-05;2.35960358659745e-05;2.35960358659745e-05;2.35960358659745e-05;2.35971494643353e-05;7.07914483931777e-05;2.35971494643353e-05;2.35971494643353e-05;2…	0.014918	0.026153	0.0375679	0.0154323	0.00413105	0.00680769	0.00744281	0.046422	0.0171545
MYNN_ENSG00000085274	0.0150227	28	6	3	0	2	3	2	0	0	2.35971494643353e-05;0.000141576215195847;2.35960358659745e-05;4.7192071731949e-05;2.35971494643353e-05;4.7192071731949e-05;0.000117980179329873;7.07881075979235e-05;2.35960358659745e-05;2.35960358659745e-05;2.35960358659745e-05;2.35971494643353e-05;0.00047192071731949;2.35960358659745e-05;2.35960358659745e-05;0.000306748466257669;2.35960358659745e-05;2.35960358659745e-05;2.35960358659745e-05;0.0…	0.0177214	0.0177018	0.0396016	0.0166997	0.00640624	0.010597	0.00781457	0.0459963	0.0179974
NDUFA2_ENSG00000131495	0.0150257	9	2	1	1	0	0	0	0	0	2.35960358659745e-05;9.43841434638981e-05;2.35960358659745e-05;2.35982631677666e-05;4.7192071731949e-05;2.35960358659745e-05;2.35960358659745e-05;2.35971494643353e-05;4.7192071731949e-05;2.35971494643353e-05;7.07881075979235e-05;2.35960358659745e-05;2.35971494643353e-05	0.0165385	0.0146277	0.0784515	0.0327317	0.000598044	0.00345104	0.000559848	0.116785	0.0399346
CARD18_ENSG00000255501	0.0150666	1	1	0	0	0	0	1	0	0	4.71920720883645e-05;2.35960360441823e-05;0.000377536576706916	0.0210781	0.0135544	0.0965052	0.041839	0.00533038	0.00927322	0.00483162	0.122786	0.0471925
GPR161_ENSG00000143147	0.0151035	44	12	1	6	2	1	0	0	0	2.35960358659745e-05;2.35960358659745e-05;2.35960358659745e-05;2.35960358659745e-05;4.7192071731949e-05;0.000117980179329873;2.35971494643353e-05;4.71942989286707e-05;2.35960358659745e-05;2.35971494643353e-05;2.35960358659745e-05;2.35971494643353e-05;2.35960358659745e-05;2.35960358659745e-05;2.35960358659745e-05;4.71942989286707e-05;4.72009817803678e-05;9.43841434638981e-05;9.43841434638981e-05;2…	0.0152057	0.0357286	0.0382493	0.015757	0.0039924	0.00896921	0.00663252	0.0443272	0.0169626
HAPLN3_ENSG00000140511	0.0151593	49	12	5	3	7	2	1	0	0	7.07881075979235e-05;2.35982631677666e-05;7.08014726702083e-05;0.000117980179329873;2.35971494643353e-05;0.000117996884881857;2.35982631677666e-05;2.35993769765259e-05;2.35982631677666e-05;2.35993769765259e-05;2.36027190332264e-05;2.36027190332264e-05;4.71987539530517e-05;2.35982631677666e-05;2.35971494643353e-05;0.000117991315839176;2.35971494643353e-05;2.35971494643353e-05;2.35960358659745e-05;…	0.0578626	0.00998607	0.0246883	0.0130162	0.00275411	0.0445643	0.00161372	0.0276892	0.0137844
Z82190.2_ENSG00000285404	0.015165	47	8	4	1	0	3	1	0	0	2.35960358659745e-05;0.000235960358659745;4.71942989286707e-05;2.35971494643353e-05;2.35960358659745e-05;2.35960358659745e-05;2.35960358659745e-05;7.07881075979235e-05;7.07881075979235e-05;4.7192071731949e-05;2.35971494643353e-05;2.35971494643353e-05;2.35971494643353e-05;2.35960358659745e-05;2.35960358659745e-05;2.35982631677666e-05;2.35960358659745e-05;2.35971494643353e-05;2.35960358659745e-05;2…	0.0205021	0.0196457	0.0341297	0.0147299	0.00497341	0.011338	0.00643183	0.0407588	0.0160968
ARIH1_ENSG00000166233	0.015278	17	3	0	0	0	2	0	0	0	2.35993769765259e-05;2.35993769765259e-05;2.36004908901839e-05;2.35993769765259e-05;0.000235960358659745;2.35960358659745e-05;2.35971494643353e-05;4.71965263355332e-05;2.35982631677666e-05;4.71942989286707e-05;0.000141576215195847;2.35960358659745e-05;2.35982631677666e-05;2.35960358659745e-05;2.35982631677666e-05;2.35960358659745e-05;2.35960358659745e-05;2.35960358659745e-05;2.35960358659745e-05;…	0.1891	0.00774041	0.0341907	0.0260352	0.00376423	0.138865	0.0019462	0.0434218	0.0293385
CDC42BPB_ENSG00000198752	0.0153469	98	22	12	1	1	6	1	0	0	4.71942989286707e-05;7.08382526548333e-05;4.72121240736974e-05;2.36105208479726e-05;0.000165172251061822;2.35971494643353e-05;2.35982631677666e-05;2.35960358659745e-05;2.36016049093416e-05;4.71965263355332e-05;2.35960358659745e-05;2.35960358659745e-05;2.35982631677666e-05;2.35971494643353e-05;2.35971494643353e-05;2.35982631677666e-05;2.36049475968941e-05;2.35960358659745e-05;4.71942989286707e-05;…	0.0223708	0.02419	0.0246967	0.0108129	0.00231537	0.0134491	0.00295383	0.0289204	0.0117009
PDE6G_ENSG00000185527	0.0154053	15	1	0	1	0	0	1	0	0	2.35960358659745e-05;4.7192071731949e-05;2.35960358659745e-05;2.35982631677666e-05;2.35960358659745e-05;2.35960358659745e-05;2.35971494643353e-05;2.36060620368487e-05;0.000472589792076537;2.36016049093416e-05;2.36049475968941e-05;2.36060620368487e-05;2.36016049093416e-05;9.44420833918902e-05;2.36027190332264e-05;2.35993769765259e-05;2.36004908901839e-05;2.36016049093416e-05	0.0123093	0.0200529	0.0656976	0.026246	0.00833164	0.00678716	0.011872	0.0768399	0.0283845
PCNX1_ENSG00000100731	0.0154342	172	38	15	8	3	10	1	0	0	2.36540826925145e-05;2.36060620368487e-05;2.36049475968941e-05;2.36105208479726e-05;2.3611635814052e-05;2.3627256404011e-05;4.7192071731949e-05;2.35960358659745e-05;2.35960358659745e-05;0.000212364322793771;2.35960358659745e-05;2.35960358659745e-05;2.35960358659745e-05;7.07881075979235e-05;4.7192071731949e-05;2.35960358659745e-05;2.35960358659745e-05;2.35960358659745e-05;9.43841434638981e-05;7.07…	0.0903076	0.00844764	0.0135079	0.00797501	0.00171176	0.0718048	0.000845267	0.0152607	0.00847649
GDF3_ENSG00000184344	0.0154893	23	5	0	0	1	0	1	0	0	2.35960358659745e-05;2.35960358659745e-05;2.35960358659745e-05;2.35960358659745e-05;2.35960358659745e-05;4.7192071731949e-05;2.35960358659745e-05;4.71965263355332e-05;2.35960358659745e-05;2.35960358659745e-05;0.000117985747321848;2.35960358659745e-05;2.35960358659745e-05;2.35960358659745e-05;2.35960358659745e-05;2.35971494643353e-05;4.7192071731949e-05;2.35982631677666e-05;2.35993769765259e-05;2.…	0.111327	0.00893941	0.038085	0.0239189	0.00116984	0.0730813	0.000655461	0.0482523	0.0269217
ADGRD1_ENSG00000111452	0.0155102	60	13	10	5	2	3	1	0	0	9.43841434638981e-05;9.43841434638981e-05;2.35960358659745e-05;2.35971494643353e-05;2.35960358659745e-05;2.35960358659745e-05;4.7192071731949e-05;2.35960358659745e-05;2.35960358659745e-05;2.35960358659745e-05;2.35971494643353e-05;2.35960358659745e-05;7.07914483931777e-05;2.35960358659745e-05;7.07881075979235e-05;2.35960358659745e-05;4.71942989286707e-05;0.000330375684349419;2.35960358659745e-05;9…	0.0390415	0.0137438	0.0252308	0.0122257	0.00204064	0.023662	0.0016537	0.0303255	0.0134031
ABCB8_ENSG00000197150	0.0155299	73	19	3	3	2	2	0	0	0	2.35971494643353e-05;2.36082912315401e-05;2.36038332627826e-05;2.36016049093416e-05;4.71987539530517e-05;0.000117980179329873;2.35971494643353e-05;2.35982631677666e-05;2.35960358659745e-05;2.35971494643353e-05;2.35971494643353e-05;2.35982631677666e-05;4.7192071731949e-05;2.35971494643353e-05;2.35960358659745e-05;2.35971494643353e-05;2.35960358659745e-05;2.35971494643353e-05;4.71965263355332e-05;2…	0.0197485	0.0296666	0.0298553	0.0128074	0.00271974	0.0111273	0.00380319	0.0354083	0.0139476
ROGDI_ENSG00000067836	0.0157272	43	10	7	1	1	0	0	0	0	2.35982631677666e-05;4.71987539530517e-05;2.35982631677666e-05;2.36004908901839e-05;2.35971494643353e-05;2.35982631677666e-05;2.35982631677666e-05;2.36071765820454e-05;2.35982631677666e-05;2.36004908901839e-05;2.36016049093416e-05;2.36038332627826e-05;2.36016049093416e-05;7.08081570996792e-05;2.35971494643353e-05;9.43975079061035e-05;2.35971494643353e-05;2.36016049093416e-05;2.36004908901839e-05;…	0.054783	0.0109138	0.0312191	0.016255	0.000990955	0.0352657	0.000500388	0.0375108	0.0178173
METTL23_ENSG00000181038	0.0158163	29	5	0	1	0	1	1	0	0	0.000448324681453516;2.35982631677666e-05;2.35960358659745e-05;2.35960358659745e-05;2.35960358659745e-05;9.43841434638981e-05;2.35960358659745e-05;2.35960358659745e-05;2.35960358659745e-05;2.35960358659745e-05;0.000212364322793771;2.35960358659745e-05;2.35960358659745e-05;2.35960358659745e-05;2.35960358659745e-05;2.35960358659745e-05;2.35960358659745e-05;2.35960358659745e-05;4.7192071731949e-05;2…	0.012174	0.0332014	0.0484264	0.019316	0.0066296	0.00570119	0.0160462	0.0588811	0.0212991
MED19_ENSG00000156603	0.0160272	19	4	2	0	0	1	0	0	0	2.35960358659745e-05;4.7192071731949e-05;7.08248736974529e-05;2.35971494643353e-05;2.35971494643353e-05;0.000235960358659745;2.35971494643353e-05;7.07914483931777e-05;4.7192071731949e-05;4.71965263355332e-05;2.35982631677666e-05;4.71987539530517e-05;2.35960358659745e-05;2.35971494643353e-05;2.35960358659745e-05;2.35971494643353e-05;2.36105208479726e-05;2.36016049093416e-05;2.35993769765259e-05;2.…	0.0267258	0.0142585	0.0531356	0.0239836	0.00314986	0.0117159	0.00298551	0.0687746	0.0272851
BCHE_ENSG00000114200	0.016146	45	17	2	2	0	6	2	0	0	0.000212364322793771;2.35960358659745e-05;2.35971494643353e-05;4.7192071731949e-05;2.35960358659745e-05;2.35960358659745e-05;2.35960358659745e-05;2.35960358659745e-05;2.35960358659745e-05;2.35960358659745e-05;0.000141576215195847;4.7192071731949e-05;2.35960358659745e-05;4.7192071731949e-05;2.35960358659745e-05;4.7192071731949e-05;7.07881075979235e-05;4.7192071731949e-05;2.35960358659745e-05;2.359…	0.410295	0.00793006	0.0110729	0.0134482	0.00581803	0.383489	0.00279429	0.0124027	0.0142317
AQP11_ENSG00000178301	0.0161996	22	4	2	1	1	0	0	0	0	2.36038332627826e-05;2.3627256404011e-05;0.000118019166313312;2.36004908901839e-05;2.36038332627826e-05;2.35971494643353e-05;2.35960358659745e-05;2.35960358659745e-05;7.07914483931777e-05;7.07881075979235e-05;2.35993769765259e-05;2.35960358659745e-05;2.35960358659745e-05;4.71942989286707e-05;2.35960358659745e-05;2.35960358659745e-05;2.35960358659745e-05;2.35960358659745e-05;2.35960358659745e-05;2…	0.104984	0.00860067	0.0401189	0.0247471	0.00123012	0.0787021	0.000542398	0.0471891	0.0268384
SULT6B1_ENSG00000138068	0.0162392	28	4	2	0	0	0	0	0	0	2.35960358659745e-05;2.35960358659745e-05;7.07881075979235e-05;2.35960358659745e-05;4.71942989286707e-05;4.71942989286707e-05;2.35960358659745e-05;2.35960358659745e-05;2.35960358659745e-05;7.07881075979235e-05;2.35971494643353e-05;2.35960358659745e-05;2.35960358659745e-05;4.7192071731949e-05;2.35960358659745e-05;2.35960358659745e-05;2.35960358659745e-05;2.35960358659745e-05;2.35960358659745e-05;4…	0.0331058	0.0144175	0.050159	0.02354	0.00042609	0.0148005	0.000265265	0.0656193	0.0269238
ERI2_ENSG00000196678	0.0162693	28	13	3	2	2	0	0	0	0	2.35960358659745e-05;2.35960358659745e-05;4.7192071731949e-05;2.35960358659745e-05;2.35960358659745e-05;4.7192071731949e-05;4.7192071731949e-05;2.35960358659745e-05;0.000117980179329873;7.07881075979235e-05;9.43841434638981e-05;2.35960358659745e-05;2.35960358659745e-05;2.35960358659745e-05;7.07881075979235e-05;7.07914483931777e-05;2.35960358659745e-05;2.35960358659745e-05;2.35971494643353e-05;4.7…	0.0184339	0.0263506	0.0402745	0.0170888	0.0015375	0.00817196	0.00186466	0.0507211	0.0191771
MAP3K5_ENSG00000197442	0.0163096	63	14	3	3	1	3	0	0	0	2.35960358659745e-05;2.35960358659745e-05;2.35960358659745e-05;2.35960358659745e-05;2.35960358659745e-05;0.000117991315839176;2.35971494643353e-05;2.35960358659745e-05;2.35960358659745e-05;2.35960358659745e-05;4.7192071731949e-05;7.07914483931777e-05;2.35960358659745e-05;2.35960358659745e-05;2.35971494643353e-05;2.35960358659745e-05;4.7192071731949e-05;4.7192071731949e-05;2.35971494643353e-05;4.7…	0.0144465	0.0441174	0.0334926	0.013693	0.00472444	0.00813624	0.0113031	0.0392048	0.0148146
ASAP3_ENSG00000088280	0.0163108	50	20	4	0	1	7	3	0	0	2.35960358659745e-05;2.35960358659745e-05;2.35971494643353e-05;2.35971494643353e-05;2.35971494643353e-05;2.35982631677666e-05;2.35971494643353e-05;4.71942989286707e-05;2.35971494643353e-05;2.35982631677666e-05;0.000117980179329873;2.35960358659745e-05;0.000141576215195847;4.7192071731949e-05;0.000165180046250176;2.35960358659745e-05;2.35960358659745e-05;4.7192071731949e-05;2.35960358659745e-05;7.…	0.155882	0.0078712	0.0168341	0.0118628	0.00381435	0.125527	0.00175433	0.0196187	0.0128061
VAMP8_ENSG00000118640	0.0163827	12	2	2	1	1	0	0	0	0	2.35971494643353e-05;9.43885978573413e-05;2.35982631677666e-05;2.35960358659745e-05;0.000117985747321848;2.35971494643353e-05;2.35960358659745e-05;2.35971494643353e-05;2.35960358659745e-05;2.35971494643353e-05;2.35993769765259e-05;4.71942989286707e-05;7.07881075979235e-05;2.35960358659745e-05;2.35960358659745e-05;7.07914483931777e-05;4.7192071731949e-05;2.35971494643353e-05	0.301329	0.00846389	0.0304239	0.0294352	0.00167945	0.251217	0.000786817	0.0374868	0.0326711
CDHR3_ENSG00000128536	0.0164065	55	11	6	2	1	1	1	0	0	2.35960358659745e-05;2.35960358659745e-05;7.07881075979235e-05;4.7192071731949e-05;7.07881075979235e-05;7.07881075979235e-05;0.000117980179329873;2.35960358659745e-05;2.35960358659745e-05;7.07881075979235e-05;2.35960358659745e-05;2.35960358659745e-05;2.35960358659745e-05;2.35971494643353e-05;2.35960358659745e-05;0.000259568644108204;2.35993769765259e-05;2.35960358659745e-05;2.35960358659745e-05;2…	0.0819439	0.00985226	0.0247516	0.014229	0.00188608	0.0626902	0.000908505	0.0283399	0.0152252
AC005837.2_ENSG00000267168	0.0164537	14	1	0	1	0	1	0	0	0	2.35982631677666e-05;2.35960358659745e-05;2.35960358659745e-05;2.35960358659745e-05;9.43841434638981e-05;2.35960358659745e-05;2.35960358659745e-05;2.35960358659745e-05;2.35960358659745e-05;0.000212364322793771;2.35960358659745e-05;2.35960358659745e-05;2.35960358659745e-05;2.35960358659745e-05;2.35960358659745e-05;2.35971494643353e-05;4.72032098186832e-05	0.0185184	0.0155742	0.0661809	0.0281013	0.00356909	0.00667067	0.00385933	0.0878125	0.032369
MYOZ1_ENSG00000177791	0.0164844	30	5	0	1	2	1	0	0	0	2.35971494643353e-05;2.35993769765259e-05;2.35960358659745e-05;0.000117985747321848;4.7192071731949e-05;2.35993769765259e-05;4.71942989286707e-05;2.35960358659745e-05;2.35982631677666e-05;2.35971494643353e-05;2.35982631677666e-05;2.35971494643353e-05;2.35971494643353e-05;0.000117985747321848;4.7192071731949e-05;4.7192071731949e-05;2.35971494643353e-05;2.36004908901839e-05;2.35971494643353e-05;2.3…	0.0227287	0.0204755	0.045209	0.0198462	0.00339474	0.0102685	0.0041337	0.0573919	0.0223606
STAG3_ENSG00000066923	0.0165492	76	7	4	2	1	3	0	0	0	2.35971494643353e-05;2.35960358659745e-05;2.35971494643353e-05;2.35960358659745e-05;2.35971494643353e-05;2.36127508853736e-05;0.000141576215195847;2.35960358659745e-05;2.35960358659745e-05;2.35971494643353e-05;2.35971494643353e-05;2.35960358659745e-05;4.7192071731949e-05;2.35960358659745e-05;2.35960358659745e-05;4.71942989286707e-05;9.43841434638981e-05;2.35960358659745e-05;2.36016049093416e-05;2…	0.254226	0.00865745	0.0166803	0.01463	0.000485585	0.220551	0.000181286	0.0192556	0.015718
CFAP53_ENSG00000172361	0.0167401	34	8	3	3	3	2	0	0	0	2.35960358659745e-05;0.000117985747321848;2.35960358659745e-05;4.7192071731949e-05;2.35960358659745e-05;2.35960358659745e-05;4.7192071731949e-05;2.35960358659745e-05;4.7192071731949e-05;7.07881075979235e-05;2.35960358659745e-05;9.43841434638981e-05;2.35960358659745e-05;9.43841434638981e-05;2.35971494643353e-05;2.35960358659745e-05;2.35960358659745e-05;2.35960358659745e-05;4.7192071731949e-05;2.35…	0.0773066	0.00966695	0.0286986	0.0162457	0.00323641	0.0581106	0.00163673	0.0330184	0.0174252
SHD_ENSG00000105251	0.0167423	28	8	2	6	1	0	1	0	0	2.3611635814052e-05;4.72299626874865e-05;2.36127508853736e-05;2.36149813437433e-05;2.36160967307913e-05;9.44153330511302e-05;2.36016049093416e-05;4.72032098186832e-05;2.35993769765259e-05;2.36049475968941e-05;2.36016049093416e-05;2.36004908901839e-05;2.35993769765259e-05;2.35971494643353e-05;9.43841434638981e-05;2.35960358659745e-05;2.35982631677666e-05;2.35971494643353e-05;2.35960358659745e-05;4…	0.97337	0.0085315	-0.000177922	0.00532991	0.00654477	0.970692	0.00336961	-0.00019829	0.005397
CCDC92_ENSG00000119242	0.0167445	20	9	3	1	2	4	1	0	0	0.000141589579007286;2.35982631677666e-05;7.08048147280248e-05;2.35993769765259e-05;2.35993769765259e-05;2.35993769765259e-05;4.72009817803678e-05;2.36172122247125e-05;2.36149813437433e-05;2.36004908901839e-05;0.000117996884881857;0.000165211234365391;4.72032098186832e-05;4.71965263355332e-05;4.71987539530517e-05;0.000306748466257669;2.35960358659745e-05;0.000117980179329873;4.71965263355332e-05;…	0.0531205	0.0102967	0.030386	0.015712	0.00458723	0.0370974	0.00274332	0.0353066	0.0169361
HSPH1_ENSG00000120694	0.0167486	55	13	4	3	1	2	1	0	0	2.35960358659745e-05;2.35960358659745e-05;4.7192071731949e-05;2.35960358659745e-05;2.35960358659745e-05;9.43841434638981e-05;2.35960358659745e-05;2.35960358659745e-05;2.35960358659745e-05;2.35960358659745e-05;2.35960358659745e-05;2.35971494643353e-05;2.35960358659745e-05;2.35960358659745e-05;4.7192071731949e-05;2.35960358659745e-05;4.7192071731949e-05;2.35971494643353e-05;2.35960358659745e-05;2.3…	0.0423317	0.0127407	0.0282151	0.0138974	0.00155038	0.0243128	0.00108812	0.0347184	0.0154157
LMAN2_ENSG00000169223	0.0168916	46	11	6	1	1	1	2	0	0	2.35971494643353e-05;2.35960358659745e-05;4.7192071731949e-05;7.07881075979235e-05;2.35960358659745e-05;2.35982631677666e-05;7.07914483931777e-05;2.35982631677666e-05;2.35982631677666e-05;4.71965263355332e-05;9.44376239485409e-05;2.36060620368487e-05;2.36004908901839e-05;2.35982631677666e-05;2.35971494643353e-05;2.35971494643353e-05;2.35971494643353e-05;2.35982631677666e-05;4.72076665255651e-05;2…	0.641084	0.0088081	0.00696011	0.01493	0.00279662	0.625412	0.00128975	0.00763028	0.0156296
SSX5_ENSG00000165583	0.0169249	2	3	1	0	0	2	0	0	0	4.72310789690928e-05;0.000165445301739855;2.36350431031183e-05;7.08059276947611e-05;2.36071739527087e-05;4.73843912208542e-05;0.000141723321258522;4.72277186556274e-05	0.0174182	0.0149753	0.0584431	0.0245791	0.000485473	0.00225563	0.000426967	0.0964265	0.0315704
ABI3BP_ENSG00000154175	0.0169915	73	15	13	3	3	6	6	0	0	2.35960358659745e-05;2.35960358659745e-05;0.000306748466257669;2.35960358659745e-05;2.35960358659745e-05;2.35960358659745e-05;7.07881075979235e-05;2.35960358659745e-05;4.7192071731949e-05;2.35960358659745e-05;4.7192071731949e-05;4.7192071731949e-05;2.35960358659745e-05;2.35960358659745e-05;2.35960358659745e-05;2.35960358659745e-05;2.35960358659745e-05;2.35960358659745e-05;2.35960358659745e-05;2.3…	0.664161	0.00870366	0.00443296	0.0102101	0.00250577	0.651086	0.00107859	0.00480791	0.010631
ESRRB_ENSG00000119715	0.0170139	38	10	4	2	3	4	0	0	0	2.36082912315401e-05;2.35993769765259e-05;4.7192071731949e-05;2.35971494643353e-05;0.000188777195714683;7.07914483931777e-05;2.35960358659745e-05;4.71942989286707e-05;0.000141576215195847;9.43841434638981e-05;2.35960358659745e-05;2.35971494643353e-05;4.7192071731949e-05;2.35982631677666e-05;2.35971494643353e-05;2.35960358659745e-05;2.35960358659745e-05;2.35960358659745e-05;4.7192071731949e-05;0.0…	0.0371565	0.014706	0.0314077	0.0150706	0.00272024	0.0239555	0.00202809	0.0368635	0.0163269
ST6GALNAC5_ENSG00000117069	0.0170335	24	6	4	2	0	3	1	0	0	0.000141576215195847;2.35960358659745e-05;2.35982631677666e-05;2.35960358659745e-05;4.7192071731949e-05;2.35971494643353e-05;2.35960358659745e-05;2.36049475968941e-05;4.71965263355332e-05;0.000283205890680833;2.35982631677666e-05;2.35982631677666e-05;2.35982631677666e-05;7.07881075979235e-05;2.35960358659745e-05;4.71987539530517e-05;7.08014726702083e-05;2.36004908901839e-05;4.72009817803678e-05;4…	0.217755	0.00840694	0.0228371	0.0185288	0.00450059	0.186808	0.00216471	0.026195	0.0198435
ZNF770_ENSG00000198146	0.0170474	23	7	1	3	0	1	0	0	0	4.7192071731949e-05;2.35960358659745e-05;2.35960358659745e-05;2.35960358659745e-05;2.35960358659745e-05;2.35960358659745e-05;2.35960358659745e-05;2.35960358659745e-05;9.43841434638981e-05;2.35960358659745e-05;4.7192071731949e-05;2.35960358659745e-05;2.35982631677666e-05;2.35971494643353e-05;2.35971494643353e-05;2.35960358659745e-05;9.43841434638981e-05;2.35960358659745e-05;4.7192071731949e-05;2.3…	0.385485	0.00934063	0.018206	0.0209786	0.00145167	0.353024	0.000657232	0.0208478	0.0224474
APBB1_ENSG00000166313	0.0171693	57	17	3	5	0	2	3	0	0	2.35960358659745e-05;9.43930526710664e-05;2.35971494643353e-05;7.07881075979235e-05;2.35960358659745e-05;2.35960358659745e-05;2.35982631677666e-05;9.43930526710664e-05;2.35971494643353e-05;2.35960358659745e-05;2.35960358659745e-05;2.35960358659745e-05;2.36317232246113e-05;2.35960358659745e-05;2.35960358659745e-05;4.7192071731949e-05;2.35971494643353e-05;2.35971494643353e-05;4.72054380664528e-05;2…	0.134768	0.00880341	0.019159	0.0128105	0.0039637	0.113912	0.00187297	0.0214054	0.0135405
PCSK1_ENSG00000175426	0.0173279	40	10	3	4	0	7	1	0	0	4.7192071731949e-05;2.35960358659745e-05;0.000165172251061822;2.35960358659745e-05;2.35960358659745e-05;4.7192071731949e-05;2.35960358659745e-05;4.71965263355332e-05;2.35960358659745e-05;2.35960358659745e-05;2.35960358659745e-05;2.35960358659745e-05;2.35982631677666e-05;2.35960358659745e-05;0.000235960358659745;7.07914483931777e-05;9.43841434638981e-05;7.07881075979235e-05;2.35960358659745e-05;2.…	0.022842	0.0261493	0.0302285	0.013281	0.00526933	0.0127818	0.0072484	0.036171	0.0145277
PRDM5_ENSG00000138738	0.0173812	38	11	3	2	1	1	2	0	0	2.35971494643353e-05;2.35960358659745e-05;2.35960358659745e-05;4.7192071731949e-05;4.71942989286707e-05;2.35960358659745e-05;2.35960358659745e-05;2.35971494643353e-05;2.35960358659745e-05;2.35960358659745e-05;7.07947895036432e-05;4.7192071731949e-05;2.35960358659745e-05;2.35960358659745e-05;2.35960358659745e-05;2.35971494643353e-05;2.35960358659745e-05;2.35960358659745e-05;2.35960358659745e-05;0.…	0.384206	0.00914949	0.0130842	0.0150363	0.00858849	0.349487	0.00463687	0.0151227	0.0161639
SH2D5_ENSG00000189410	0.0173863	42	9	6	2	1	6	2	0	0	7.07881075979235e-05;2.35960358659745e-05;2.35960358659745e-05;7.07981309293201e-05;0.000141589579007286;2.35971494643353e-05;2.35971494643353e-05;9.43975079061035e-05;7.07914483931777e-05;2.35982631677666e-05;4.71942989286707e-05;0.000141589579007286;0.00014159626185864;2.35993769765259e-05;2.35971494643353e-05;4.72032098186832e-05;2.36016049093416e-05;2.35982631677666e-05;2.36004908901839e-05;2…	0.0116644	0.0524775	0.0324114	0.0128508	0.00575499	0.00670207	0.016489	0.0374547	0.0138143
CYP2A7_ENSG00000198077	0.0174022	42	7	3	1	2	3	0	0	0	2.36630383346452e-05;2.37090426286251e-05;4.739336492961e-05;2.37540975788157e-05;2.372929619378e-05;2.37045465297637e-05;2.37045465297637e-05;0.000165735391589869;2.36731215366315e-05;4.73776472330863e-05;2.36574402634177e-05;2.36607987900844e-05;7.09756789998199e-05;2.36552017802059e-05;2.36619185069968e-05;2.36518448429874e-05;2.36496074158024e-05;2.36854571309609e-05;2.37067943669933e-05;0.00…	0.023664	0.0235635	0.0367866	0.016259	0.00372946	0.0132219	0.00410025	0.0441157	0.0178049
ATF3_ENSG00000162772	0.0174544	10	5	1	1	0	1	0	0	0	4.7192071731949e-05;4.7192071731949e-05;9.43885978573413e-05;2.35971494643353e-05;2.35971494643353e-05;2.35971494643353e-05;0.000165180046250176;4.7192071731949e-05;4.7192071731949e-05;4.71942989286707e-05;2.35960358659745e-05;2.35960358659745e-05;2.35982631677666e-05;2.35993769765259e-05;2.35982631677666e-05;2.35960358659745e-05;7.07914483931777e-05;2.35960358659745e-05	0.377683	0.00895928	0.0250182	0.0283597	0.00201953	0.331045	0.000927723	0.0303669	0.0312413
GPR82_ENSG00000171657	0.0174711	10	2	1	2	0	0	1	0	0	2.36149741887369e-05;2.36149741887369e-05;2.36149741887369e-05;2.36149741887369e-05;2.36149741887369e-05;2.36149741887369e-05;9.44220201094228e-05;2.36138593278137e-05;4.72043242052442e-05;7.08126125445138e-05;2.36183172981164e-05;2.36183172981164e-05;9.45134062805845e-05;2.36250071981185e-05;4.71987539530517e-05;0.000259618764864651	0.0550275	0.00958065	0.0382916	0.0199575	0.00288248	0.0265705	0.00166642	0.0511583	0.0230674
PHF20L1_ENSG00000129292	0.0174729	43	10	5	2	2	2	1	0	0	2.35960358659745e-05;2.35971494643353e-05;2.35960358659745e-05;2.35960358659745e-05;2.35960358659745e-05;2.35960358659745e-05;2.35960358659745e-05;4.7192071731949e-05;2.35960358659745e-05;2.35971494643353e-05;2.35982631677666e-05;4.71942989286707e-05;2.35960358659745e-05;2.35960358659745e-05;2.35960358659745e-05;2.35960358659745e-05;2.35971494643353e-05;7.07914483931777e-05;2.35982631677666e-05;4…	0.61226	0.00866608	0.00759014	0.0149751	0.00233034	0.589234	0.00103009	0.00861	0.015946
MNS1_ENSG00000138587	0.0174796	58	14	4	4	2	1	1	0	0	2.35960358659745e-05;2.35960358659745e-05;2.35971494643353e-05;2.35960358659745e-05;2.35960358659745e-05;2.35960358659745e-05;2.35960358659745e-05;2.35960358659745e-05;2.35960358659745e-05;9.43841434638981e-05;2.35960358659745e-05;2.35971494643353e-05;2.35971494643353e-05;2.35960358659745e-05;4.7192071731949e-05;2.35960358659745e-05;2.35960358659745e-05;4.7192071731949e-05;4.7192071731949e-05;2.3…	0.0475571	0.0138948	0.0268062	0.0135296	0.00449848	0.0343058	0.0033722	0.0305871	0.014452
EMC1_ENSG00000127463	0.0175586	95	31	14	3	1	4	0	0	0	4.71965263355332e-05;2.35982631677666e-05;2.35982631677666e-05;4.71965263355332e-05;0.000118030310182698;2.36049475968941e-05;2.35982631677666e-05;2.35993769765259e-05;2.35960358659745e-05;7.07881075979235e-05;4.72009817803678e-05;4.7192071731949e-05;2.35971494643353e-05;2.35971494643353e-05;2.35960358659745e-05;2.35971494643353e-05;2.35982631677666e-05;2.35982631677666e-05;2.35982631677666e-05;4…	0.0872432	0.00992727	0.0182267	0.0106581	0.00098063	0.0654861	0.000456295	0.0211435	0.011479
RALBP1_ENSG00000017797	0.0175926	39	9	4	0	0	2	1	0	0	2.35971494643353e-05;2.35960358659745e-05;2.35993769765259e-05;2.35971494643353e-05;2.35982631677666e-05;2.35982631677666e-05;2.36027190332264e-05;2.35982631677666e-05;2.35960358659745e-05;4.7192071731949e-05;2.35960358659745e-05;2.35960358659745e-05;2.35960358659745e-05;2.35960358659745e-05;4.7192071731949e-05;4.7192071731949e-05;2.35960358659745e-05;2.35960358659745e-05;2.35960358659745e-05;4.7…	0.0158567	0.0305329	0.0403223	0.016716	0.00849225	0.00896714	0.0164945	0.0473253	0.0181094
OR2G2_ENSG00000177489	0.017633	10	0	1	0	1	1	0	0	0	7.07881075979235e-05;2.35960358659745e-05;2.35960358659745e-05;2.35960358659745e-05;0.000141582896786355;2.35960358659745e-05;2.35960358659745e-05;2.35960358659745e-05;2.35960358659745e-05;2.35982631677666e-05;2.35971494643353e-05;0.000117985747321848;2.35960358659745e-05	0.0360462	0.0119051	0.064842	0.0309301	0.00129397	0.0131372	0.000727448	0.0907381	0.0365875
CCAR1_ENSG00000060339	0.0176409	89	7	4	0	0	2	3	0	0	7.07981309293201e-05;2.35960358659745e-05;0.000330344502123643;2.35971494643353e-05;2.35971494643353e-05;2.35960358659745e-05;2.35960358659745e-05;2.35960358659745e-05;2.35960358659745e-05;2.35971494643353e-05;2.35960358659745e-05;2.35960358659745e-05;2.35960358659745e-05;2.35960358659745e-05;2.35960358659745e-05;2.35960358659745e-05;2.35982631677666e-05;2.35971494643353e-05;2.35971494643353e-05;…	0.477016	0.00908677	0.00936258	0.0131661	0.00208633	0.449343	0.000922761	0.0105939	0.0140036
CHST5_ENSG00000135702	0.0176775	31	10	2	1	0	1	1	0	0	2.35960358659745e-05;2.36004908901839e-05;4.71987539530517e-05;4.71942989286707e-05;2.35971494643353e-05;2.35971494643353e-05;7.07881075979235e-05;2.35971494643353e-05;2.35960358659745e-05;2.35960358659745e-05;7.07881075979235e-05;2.35993769765259e-05;4.7192071731949e-05;2.35960358659745e-05;2.35982631677666e-05;4.71942989286707e-05;0.000471965263356706;4.71942989286707e-05;2.36038332627826e-05;2…	0.0143911	0.0349574	0.0434718	0.0177628	0.00622015	0.00727925	0.0110057	0.052276	0.0194784
CCDC102A_ENSG00000135736	0.0177159	56	13	6	2	0	2	1	0	0	2.35982631677666e-05;2.35960358659745e-05;4.71942989286707e-05;2.35960358659745e-05;2.35982631677666e-05;2.35960358659745e-05;2.35960358659745e-05;2.35971494643353e-05;2.35982631677666e-05;2.35960358659745e-05;2.35960358659745e-05;2.35982631677666e-05;2.35960358659745e-05;7.07947895036432e-05;2.35960358659745e-05;4.7192071731949e-05;2.35971494643353e-05;4.7192071731949e-05;2.35960358659745e-05;7.…	0.052019	0.0128711	0.0269086	0.0138492	0.00347345	0.0349322	0.00240898	0.0317067	0.015033
GUCY1A2_ENSG00000152402	0.0177225	34	6	4	2	1	2	1	0	0	4.7192071731949e-05;2.35960358659745e-05;2.35971494643353e-05;0.000117980179329873;2.35982631677666e-05;2.35960358659745e-05;9.43841434638981e-05;4.7192071731949e-05;2.35960358659745e-05;2.35960358659745e-05;0.000188777195714683;2.35960358659745e-05;2.35971494643353e-05;2.35960358659745e-05;4.7192071731949e-05;2.35971494643353e-05;2.35960358659745e-05;2.35960358659745e-05;4.7192071731949e-05;2.35…	0.0728305	0.0103532	0.0308542	0.0171996	0.00219268	0.050121	0.00113074	0.0367907	0.018781
TBX3_ENSG00000135111	0.0177488	53	11	5	2	1	3	2	0	0	4.7192071731949e-05;2.35960358659745e-05;0.000141582896786355;2.35960358659745e-05;0.00021237434517919;2.35960358659745e-05;2.36183278223306e-05;2.35982631677666e-05;4.71965263355332e-05;2.36060620368487e-05;7.07981309293201e-05;2.36004908901839e-05;2.36105208479726e-05;2.35971494643353e-05;0.000401322001888763;2.36027190332264e-05;2.35971494643353e-05;9.43930526710664e-05;2.35960358659745e-05;0.…	0.0533004	0.0116265	0.0261528	0.0135333	0.00688107	0.0415694	0.00442042	0.0290806	0.0142705
CNST_ENSG00000162852	0.0178202	45	5	3	0	1	0	0	0	0	0.000117980179329873;2.35960358659745e-05;2.35960358659745e-05;4.7192071731949e-05;4.7192071731949e-05;2.35960358659745e-05;2.35960358659745e-05;2.35960358659745e-05;2.35960358659745e-05;2.35960358659745e-05;2.35960358659745e-05;2.35960358659745e-05;2.35960358659745e-05;2.35960358659745e-05;2.35960358659745e-05;2.35960358659745e-05;7.07881075979235e-05;7.07881075979235e-05;2.35960358659745e-05;2.…	0.0845147	0.0104074	0.0339248	0.0196658	0.000218099	0.0523755	8.11211e-05	0.0429032	0.0221147
WDR88_ENSG00000166359	0.0179197	29	4	2	2	1	1	0	0	0	2.36038332627826e-05;2.35960358659745e-05;0.000117980179329873;2.35971494643353e-05;4.7192071731949e-05;2.35971494643353e-05;2.35960358659745e-05;2.35960358659745e-05;4.7192071731949e-05;2.35971494643353e-05;2.35960358659745e-05;2.35982631677666e-05;2.35971494643353e-05;4.7192071731949e-05;2.35960358659745e-05;2.35960358659745e-05;7.07881075979235e-05;4.71965263355332e-05;2.35960358659745e-05;2.3…	0.0151057	0.0341824	0.0513519	0.0211339	0.00980097	0.00968976	0.0192594	0.0581958	0.022498
ORC6_ENSG00000091651	0.0179235	22	3	2	1	0	0	3	0	0	2.36038332627826e-05;0.000306835347429883;2.36004908901839e-05;2.35993769765259e-05;4.71965263355332e-05;2.35960358659745e-05;2.35960358659745e-05;9.43841434638981e-05;2.35960358659745e-05;2.35960358659745e-05;2.35960358659745e-05;2.35960358659745e-05;0.000377536573855592;2.35960358659745e-05;2.35960358659745e-05;2.35960358659745e-05;2.35960358659745e-05;2.35960358659745e-05;7.07881075979235e-05;…	0.0745503	0.00965939	0.0334369	0.0187508	0.00522435	0.0538479	0.00261843	0.0390873	0.0202729
EFCAB13_ENSG00000178852	0.0179459	41	9	2	4	1	5	0	0	0	2.35960358659745e-05;2.35960358659745e-05;9.43841434638981e-05;2.35960358659745e-05;4.71942989286707e-05;2.35960358659745e-05;4.7192071731949e-05;7.07914483931777e-05;0.000141576215195847;2.35960358659745e-05;2.35960358659745e-05;2.35960358659745e-05;9.43885978573413e-05;2.35971494643353e-05;2.35971494643353e-05;4.7192071731949e-05;0.000141576215195847;2.35960358659745e-05;0.000165172251061822;0.…	0.00855178	1	-0.0424547	0.0161457	0.01664	0.00790768	1	-0.0433151	0.0163085
CKAP2_ENSG00000136108	0.0180254	36	4	5	1	0	1	0	0	0	2.35971494643353e-05;2.35960358659745e-05;2.35960358659745e-05;4.7192071731949e-05;2.35982631677666e-05;2.35971494643353e-05;2.35960358659745e-05;9.43885978573413e-05;2.35960358659745e-05;0.000212364322793771;4.7192071731949e-05;2.35960358659745e-05;2.35960358659745e-05;2.35960358659745e-05;7.07914483931777e-05;7.07881075979235e-05;2.35960358659745e-05;2.35960358659745e-05;2.35960358659745e-05;2.…	0.0206829	0.0284542	0.0424301	0.0183384	0.00286301	0.00924706	0.00385902	0.0536922	0.0206288
AHR_ENSG00000106546	0.018215	30	5	5	3	0	1	1	0	0	2.35960358659745e-05;2.35960358659745e-05;2.35971494643353e-05;7.08014726702083e-05;2.35971494643353e-05;2.35971494643353e-05;2.35960358659745e-05;2.35960358659745e-05;2.35960358659745e-05;7.07881075979235e-05;2.35971494643353e-05;2.35960358659745e-05;9.43841434638981e-05;2.35960358659745e-05;7.07881075979235e-05;2.35960358659745e-05;2.35982631677666e-05;2.35982631677666e-05;2.35982631677666e-05;…	0.0238987	0.0204722	0.0393286	0.0174117	0.00519966	0.0137566	0.00575207	0.0467825	0.0189898
HIKESHI_ENSG00000149196	0.0182167	15	4	3	0	0	0	0	0	0	2.35960358659745e-05;2.35971494643353e-05;4.7192071731949e-05;2.35960358659745e-05;4.71942989286707e-05;2.35971494643353e-05;2.35960358659745e-05;2.35960358659745e-05;2.35960358659745e-05;4.7192071731949e-05;7.07881075979235e-05;7.07881075979235e-05;7.07881075979235e-05;2.35960358659745e-05;2.35960358659745e-05;4.7192071731949e-05;2.35960358659745e-05;2.35960358659745e-05;2.35960358659745e-05;2.3…	0.245362	0.0101083	0.035045	0.0301673	0.000102687	0.18952	3.54783e-05	0.0446936	0.0340652
ZNF473_ENSG00000142528	0.0182181	24	4	0	1	1	1	0	0	0	2.35993769765259e-05;2.35971494643353e-05;2.35960358659745e-05;2.36160967307913e-05;2.35960358659745e-05;2.35960358659745e-05;2.35960358659745e-05;2.35960358659745e-05;4.71942989286707e-05;4.7192071731949e-05;2.35993769765259e-05;0.00021237434517919;9.43841434638981e-05;2.35960358659745e-05;4.7192071731949e-05;2.35960358659745e-05;2.35960358659745e-05;2.35960358659745e-05;4.71942989286707e-05;2.3…	0.0151048	0.0327851	0.0543874	0.022383	0.00481285	0.00560104	0.00882263	0.0706917	0.025518
TMEM161B_ENSG00000164180	0.0182209	21	7	4	1	0	2	0	0	0	7.07881075979235e-05;2.35960358659745e-05;2.35960358659745e-05;2.35960358659745e-05;9.43841434638981e-05;2.35982631677666e-05;2.35960358659745e-05;2.35971494643353e-05;2.35971494643353e-05;2.35960358659745e-05;2.35960358659745e-05;2.35960358659745e-05;4.71965263355332e-05;2.35960358659745e-05;4.7192071731949e-05;7.07881075979235e-05;4.71965263355332e-05;2.35960358659745e-05;2.35960358659745e-05;0…	0.135047	0.00908691	0.0311494	0.0208428	0.00334969	0.0942778	0.00163105	0.0390433	0.0233338
TMUB1_ENSG00000164897	0.0182521	10	2	3	0	1	1	3	0	0	7.09119273850602e-05;7.08717221800371e-05;7.09656053451673e-05;2.36082912315401e-05;0.000330984916536846;2.35993769765259e-05;2.36004908901839e-05;2.36071765820454e-05;0.000259813878787917;4.72098951937882e-05;4.72366556446613e-05;0.000118063754428156;2.36216752486124e-05;2.36060620368487e-05;2.36216752486124e-05;0.000306820863821441;0.000212454558330093;2.36004908901839e-05;2.36004908901839e-05;…	0.715058	0.00940972	0.00770545	0.0211066	0.00793562	0.698213	0.00411058	0.00868543	0.0224005
COPZ1_ENSG00000111481	0.0182913	10	0	3	1	0	0	0	0	0	2.35993769765259e-05;7.07881075979235e-05;9.43885978573413e-05;2.35960358659745e-05;2.35993769765259e-05;2.35960358659745e-05;2.35960358659745e-05;2.35982631677666e-05;2.35960358659745e-05;7.07881075979235e-05;2.35960358659745e-05;2.35960358659745e-05;2.35960358659745e-05;7.07881075979235e-05	0.0570764	0.0105655	0.0569222	0.0299161	0.00144396	0.0273379	0.000750157	0.0765539	0.0346922
PPM1A_ENSG00000100614	0.0182961	12	2	2	1	0	0	0	0	0	9.43841434638981e-05;2.35971494643353e-05;2.35960358659745e-05;7.07881075979235e-05;2.35960358659745e-05;2.35960358659745e-05;2.35960358659745e-05;2.35960358659745e-05;2.35960358659745e-05;4.7192071731949e-05;2.35971494643353e-05;2.35960358659745e-05;2.35960358659745e-05;4.7192071731949e-05;2.35960358659745e-05;2.35960358659745e-05;7.07881075979235e-05	0.208883	0.0103032	0.0388421	0.0309094	0.000257913	0.150206	0.000103382	0.0509115	0.0353846
DCUN1D2_ENSG00000150401	0.0183985	22	5	2	3	0	0	0	0	0	2.35960358659745e-05;9.43841434638981e-05;2.35960358659745e-05;7.07881075979235e-05;4.7192071731949e-05;9.43841434638981e-05;2.35971494643353e-05;2.35982631677666e-05;2.35971494643353e-05;4.71987539530517e-05;4.71942989286707e-05;2.35982631677666e-05;2.35971494643353e-05;2.35960358659745e-05;2.35960358659745e-05;9.43841434638981e-05;2.35960358659745e-05;2.35960358659745e-05;2.35960358659745e-05;2…	0.0211905	0.0253373	0.0512777	0.0222504	0.00333079	0.0110842	0.00373582	0.0622891	0.0245229
ZBTB8B_ENSG00000273274	0.0184067	34	11	4	2	0	2	0	0	0	2.35960358659745e-05;2.36027190332264e-05;2.35971494643353e-05;2.35960358659745e-05;2.35960358659745e-05;2.35960358659745e-05;0.000165172251061822;2.35960358659745e-05;4.71942989286707e-05;4.71987539530517e-05;2.35960358659745e-05;4.7192071731949e-05;4.7192071731949e-05;2.35982631677666e-05;2.35960358659745e-05;7.07881075979235e-05;9.43885978573413e-05;2.35971494643353e-05;2.35960358659745e-05;2.…	0.0184391	0.0349748	0.038955	0.0165296	0.00453151	0.00978676	0.00760782	0.0468049	0.0181185
HLA-DPA1_ENSG00000231389	0.0184244	9	2	0	1	1	1	0	0	0	2.35960358659745e-05;2.35982631677666e-05;0.000117980179329873;0.000165172251061822;2.35971494643353e-05;2.35960358659745e-05;2.35971494643353e-05;2.36060620368487e-05;2.35971494643353e-05;4.71942989286707e-05;2.43938137335778e-05;4.71987539530517e-05;2.37631291237946e-05;9.43841434638981e-05	0.0525898	0.0106543	0.0576456	0.0297407	0.0018962	0.0229321	0.00107117	0.0793783	0.0348983
TRIM39_ENSG00000204599	0.0184261	13	1	0	2	1	0	0	0	0	2.35960358659745e-05;2.35993769765259e-05;9.43841434638981e-05;2.35960358659745e-05;2.35960358659745e-05;2.35960358659745e-05;2.35960358659745e-05;2.35960358659745e-05;2.35960358659745e-05;2.35960358659745e-05;2.35960358659745e-05;9.43841434638981e-05;2.35960358659745e-05;4.71965263355332e-05;2.36004908901839e-05;2.35960358659745e-05;0.000117985747321848	0.107174	0.00979224	0.0448464	0.0278372	0.00282093	0.0622948	0.00155843	0.0600435	0.0322089
TPPP2_ENSG00000179636	0.0184629	11	4	1	1	1	2	2	0	0	2.35960358659745e-05;0.000117980179329873;2.35960358659745e-05;2.35960358659745e-05;2.35960358659745e-05;4.7192071731949e-05;2.35960358659745e-05;4.7192071731949e-05;2.35960358659745e-05;0.000188768286927796;2.35960358659745e-05;2.35960358659745e-05;7.07914483931777e-05;2.35960358659745e-05;0.000330344502123643;4.7192071731949e-05;9.43841434638981e-05;0.00047192071731949;0.000141582896786355;4.71…	0.0559738	0.0105361	0.0367165	0.0192108	0.00928072	0.0388359	0.00529873	0.0428991	0.0207651
CROCC_ENSG00000058453	0.0184655	165	40	18	15	6	18	6	0	0	2.35971494643353e-05;7.07914483931777e-05;2.35971494643353e-05;2.35971494643353e-05;4.71965263355332e-05;2.35960358659745e-05;2.35982631677666e-05;2.35960358659745e-05;4.71987539530517e-05;2.35993769765259e-05;2.35971494643353e-05;2.35971494643353e-05;2.35982631677666e-05;2.35971494643353e-05;0.000212364322793771;0.000141643059490556;0.000118041456158645;2.35982631677666e-05;0.000165211234365391;…	0.00851431	0.999941	-0.019137	0.00727377	0.0163171	0.00749273	0.999814	-0.0197698	0.00739303
SFTA3_ENSG00000229415	0.0184969	5	0	0	1	0	0	1	0	0	2.35960358659745e-05;0.00025955639452572;2.35971494643353e-05;2.35971494643353e-05;2.35960358659745e-05;2.35960358659745e-05;9.43930526710664e-05	0.0110895	0.0833906	0.0896028	0.0352786	0.00716973	0.00460437	0.0521509	0.111521	0.0393583
TAAR8_ENSG00000146385	0.0186063	10	2	2	1	0	0	0	0	0	4.7192071731949e-05;2.35960358659745e-05;2.35960358659745e-05;2.35960358659745e-05;2.35960358659745e-05;7.07881075979235e-05;2.35971494643353e-05;2.35960358659745e-05;2.35960358659745e-05;2.35971494643353e-05;4.7192071731949e-05;2.35960358659745e-05;7.07881075979235e-05;9.43885978573413e-05;2.35960358659745e-05	0.0231915	0.0168924	0.0736946	0.0324608	0.00212115	0.00851794	0.00187337	0.0989565	0.0376143
ECH1_ENSG00000104823	0.0186074	30	7	0	1	0	1	2	0	0	2.35982631677666e-05;2.35982631677666e-05;4.71965263355332e-05;2.35971494643353e-05;2.35982631677666e-05;0.000259593146742557;2.35971494643353e-05;2.35993769765259e-05;2.35960358659745e-05;2.35960358659745e-05;2.35993769765259e-05;2.35960358659745e-05;4.71942989286707e-05;2.36016049093416e-05;2.35971494643353e-05;2.35971494643353e-05;2.36004908901839e-05;2.35982631677666e-05;2.35960358659745e-05;…	0.0989775	0.00981269	0.0301426	0.0182701	0.00475568	0.0730341	0.00239537	0.0355839	0.0198502
RABEP1_ENSG00000029725	0.01861	62	10	4	2	2	0	1	0	0	4.72299626874865e-05;2.3674242421766e-05;2.35960358659745e-05;2.35960358659745e-05;2.35960358659745e-05;2.35960358659745e-05;2.35971494643353e-05;2.35960358659745e-05;2.35960358659745e-05;2.35960358659745e-05;2.35960358659745e-05;2.35960358659745e-05;2.35971494643353e-05;2.35960358659745e-05;2.35971494643353e-05;2.35960358659745e-05;4.71942989286707e-05;2.35971494643353e-05;2.35971494643353e-05;2…	0.0757812	0.0117928	0.0269532	0.0151789	0.00403215	0.0546542	0.00240645	0.0315632	0.0164254
NDUFA3_ENSG00000170906	0.0186423	10	4	0	1	0	0	0	0	0	2.35971494643353e-05;2.36049475968941e-05;4.72054380664528e-05;4.71965263355332e-05;4.72277321238748e-05;2.36082912315401e-05;2.35982631677666e-05;2.36216752486124e-05;2.35982631677666e-05;4.72032098186832e-05;2.36027190332264e-05;2.36127508853736e-05;2.36004908901839e-05;2.35971494643353e-05;9.43930526710664e-05	0.566165	0.0103553	0.0189812	0.0330851	0.00126562	0.528263	0.0005788	0.022927	0.036354
SYT12_ENSG00000173227	0.0186709	34	6	6	3	4	1	2	0	0	2.36016049093416e-05;2.35982631677666e-05;2.35971494643353e-05;2.35971494643353e-05;2.35960358659745e-05;0.000117980179329873;2.35960358659745e-05;0.00035399065464557;2.36004908901839e-05;2.35982631677666e-05;2.35971494643353e-05;7.07914483931777e-05;2.35971494643353e-05;7.0811499786545e-05;2.35993769765259e-05;7.07981309293201e-05;2.36004908901839e-05;2.35993769765259e-05;2.35982631677666e-05;9.…	0.466082	0.00914822	0.0106561	0.01462	0.00566372	0.434726	0.00271823	0.0122361	0.0156646
MYMK_ENSG00000187616	0.0187531	22	5	3	1	2	1	0	0	0	2.3619443525191e-05;4.72388870503819e-05;2.36261399617087e-05;2.36294896022817e-05;2.36406619373501e-05;4.71942989286707e-05;0.000118019166313312;2.35993769765259e-05;2.35993769765259e-05;4.71987539530517e-05;2.35993769765259e-05;2.36049475968941e-05;4.7192071731949e-05;2.35971494643353e-05;2.35960358659745e-05;2.35971494643353e-05;2.35982631677666e-05;7.08014726702083e-05;7.08014726702083e-05;2.…	0.148322	0.00972104	0.0267815	0.0185277	0.00189392	0.103717	0.000943737	0.0339304	0.0208534
ZNF554_ENSG00000172006	0.0189171	19	1	1	2	0	1	3	0	0	2.35982631677666e-05;2.35960358659745e-05;2.35971494643353e-05;2.36038332627826e-05;9.43885978573413e-05;0.000306748466257669;2.35960358659745e-05;2.35960358659745e-05;2.35960358659745e-05;9.43841434638981e-05;7.07914483931777e-05;2.35960358659745e-05;0.000141576215195847;2.35960358659745e-05;0.00025955639452572;2.35960358659745e-05;2.35971494643353e-05;0.000424768737021859;2.35971494643353e-05;4…	0.0224222	0.016242	0.0436357	0.0191122	0.00839684	0.0154316	0.00732064	0.0491075	0.0202749
LAG3_ENSG00000089692	0.0189383	20	3	2	2	2	2	0	0	0	0.000118074906723094;2.36027190332264e-05;2.35971494643353e-05;7.07947895036432e-05;2.35971494643353e-05;2.35993769765259e-05;2.35971494643353e-05;2.35993769765259e-05;2.35971494643353e-05;4.7192071731949e-05;2.35960358659745e-05;2.35960358659745e-05;2.35960358659745e-05;4.7192071731949e-05;2.35971494643353e-05;2.35960358659745e-05;2.35960358659745e-05;2.35971494643353e-05;9.43885978573413e-05;2.…	0.0798996	0.0106266	0.0352254	0.0201142	0.00513219	0.0554132	0.00287414	0.0421452	0.0220008
RDH5_ENSG00000135437	0.0189736	27	8	0	4	2	1	1	0	0	2.35960358659745e-05;4.71965263355332e-05;2.35982631677666e-05;4.71965263355332e-05;2.35982631677666e-05;2.36183278223306e-05;0.000117991315839176;4.7192071731949e-05;0.000117991315839176;2.35982631677666e-05;4.71942989286707e-05;9.43885978573413e-05;2.36027190332264e-05;4.71942989286707e-05;0.000165172251061822;9.43930526710664e-05;2.35960358659745e-05;2.35982631677666e-05;4.7192071731949e-05;9.…	0.0297556	0.0198372	0.0397806	0.018304	0.00605555	0.0186203	0.0058451	0.0466305	0.0198171
CCDC47_ENSG00000108588	0.0189829	33	4	3	1	1	1	1	0	0	2.35960358659745e-05;2.35960358659745e-05;2.35971494643353e-05;2.35971494643353e-05;4.7192071731949e-05;2.35960358659745e-05;4.7192071731949e-05;2.35960358659745e-05;2.35960358659745e-05;4.7192071731949e-05;9.43885978573413e-05;2.35971494643353e-05;2.35960358659745e-05;2.35960358659745e-05;2.35960358659745e-05;2.35960358659745e-05;4.7192071731949e-05;2.35960358659745e-05;2.35960358659745e-05;2.35…	0.0308544	0.0168479	0.0398828	0.0184733	0.00973994	0.0196569	0.00894709	0.0465651	0.0199607
MPHOSPH10_ENSG00000124383	0.0190303	40	12	3	1	1	1	2	0	0	2.35971494643353e-05;2.35960358659745e-05;2.35971494643353e-05;2.35960358659745e-05;2.35960358659745e-05;2.35960358659745e-05;2.35960358659745e-05;2.35960358659745e-05;0.000117980179329873;2.35960358659745e-05;4.7192071731949e-05;4.7192071731949e-05;2.35960358659745e-05;2.35960358659745e-05;2.35960358659745e-05;2.35960358659745e-05;2.35960358659745e-05;2.35960358659745e-05;4.7192071731949e-05;4.7…	0.0143741	0.0429724	0.0385336	0.0157423	0.00584775	0.00745268	0.0128174	0.04605	0.0172091
ZIC4_ENSG00000174963	0.019044	33	5	1	1	1	3	0	0	0	2.35960358659745e-05;2.35982631677666e-05;2.35960358659745e-05;2.35960358659745e-05;2.35960358659745e-05;2.35960358659745e-05;2.35960358659745e-05;2.35960358659745e-05;2.35971494643353e-05;2.35960358659745e-05;2.35960358659745e-05;2.35960358659745e-05;2.35960358659745e-05;9.43841434638981e-05;2.35960358659745e-05;2.35960358659745e-05;0.000212364322793771;2.35960358659745e-05;4.71942989286707e-05;…	0.011287	0.079249	0.0428076	0.0168954	0.00784138	0.00529293	0.0335237	0.0518556	0.0185953
PLCZ1_ENSG00000139151	0.019057	34	7	7	1	0	2	1	0	0	2.35971494643353e-05;4.71942989286707e-05;2.35971494643353e-05;2.35960358659745e-05;7.07881075979235e-05;4.7192071731949e-05;2.35960358659745e-05;2.35960358659745e-05;2.35960358659745e-05;4.7192071731949e-05;7.07881075979235e-05;0.000165180046250176;2.35960358659745e-05;7.07914483931777e-05;2.35982631677666e-05;4.71965263355332e-05;2.35982631677666e-05;2.36004908901839e-05;2.35960358659745e-05;2.…	0.0197003	0.0240995	0.0389951	0.0167217	0.0105019	0.0125616	0.0144002	0.0446704	0.0178971
SUN1_ENSG00000164828	0.0190837	43	12	5	3	2	1	1	0	0	2.35960358659745e-05;4.71942989286707e-05;2.35993769765259e-05;2.35971494643353e-05;2.35993769765259e-05;2.35960358659745e-05;2.35982631677666e-05;2.35971494643353e-05;2.35971494643353e-05;2.35971494643353e-05;4.71942989286707e-05;2.35971494643353e-05;0.000117985747321848;2.35960358659745e-05;0.000353940537989618;4.71942989286707e-05;2.35960358659745e-05;2.35971494643353e-05;2.35960358659745e-05;…	0.712811	0.00954233	0.0053504	0.0145358	0.00593831	0.694686	0.00292361	0.00607869	0.0154869
PLPP6_ENSG00000205808	0.0191028	35	2	1	3	3	1	0	0	0	2.35960358659745e-05;2.35960358659745e-05;2.35971494643353e-05;2.35971494643353e-05;2.35971494643353e-05;2.35971494643353e-05;2.36038332627826e-05;2.36027190332264e-05;2.35971494643353e-05;2.35960358659745e-05;2.35971494643353e-05;7.07947895036432e-05;2.35982631677666e-05;2.35971494643353e-05;2.35971494643353e-05;0.000117980179329873;0.000117996884881857;2.36027190332264e-05;2.35971494643353e-05;…	0.125828	0.0097786	0.0296353	0.0193599	0.000884663	0.0944419	0.000373625	0.0353714	0.0211499
SLITRK2_ENSG00000185985	0.0191065	18	14	2	1	0	1	1	1	0	2.36718786712179e-05;9.46820929228188e-05;4.72768532495878e-05;4.72768532495878e-05;2.36718822611252e-05;4.72511649569088e-05;2.36328123816433e-05;4.72455825386903e-05;2.36808173836133e-05;2.3633926821512e-05;2.36316979417745e-05;2.36417365339685e-05;4.72511649569088e-05;0.000259821631217401;2.36350431031183e-05;4.72277186556274e-05;2.36116306595906e-05;2.36272357621295e-05;7.08683510571907e-05;2…	0.0470275	0.0122403	0.0263868	0.013286	0.00522762	0.0273239	0.00342824	0.0325789	0.0147625
CAMTA1_ENSG00000171735	0.0191322	91	20	11	6	7	6	3	0	0	2.35960358659745e-05;2.35960358659745e-05;2.35960358659745e-05;4.7192071731949e-05;2.35960358659745e-05;2.35971494643353e-05;7.07914483931777e-05;2.35971494643353e-05;2.35993769765259e-05;0.000118002454451263;2.36049475968941e-05;2.36004908901839e-05;2.36038332627826e-05;9.43841434638981e-05;2.35960358659745e-05;4.7192071731949e-05;2.35982631677666e-05;2.35960358659745e-05;2.35960358659745e-05;2.…	0.0253167	0.0295753	0.0223226	0.00998088	0.00753741	0.0196032	0.01025	0.0243072	0.010415
CYB5RL_ENSG00000215883	0.0193021	26	7	1	4	0	2	1	0	0	9.43885978573413e-05;4.7192071731949e-05;7.07881075979235e-05;2.35971494643353e-05;9.43841434638981e-05;2.35960358659745e-05;4.7192071731949e-05;2.35960358659745e-05;2.35960358659745e-05;2.35960358659745e-05;2.35960358659745e-05;2.35960358659745e-05;4.7192071731949e-05;2.35971494643353e-05;2.35960358659745e-05;2.35982631677666e-05;2.35982631677666e-05;2.35971494643353e-05;2.35993769765259e-05;9.4…	0.0417032	0.0151126	0.0367121	0.0180273	0.00528534	0.0264217	0.0037174	0.0436241	0.0196509
JAKMIP2_ENSG00000176049	0.0193328	38	6	1	0	1	0	1	0	0	2.35960358659745e-05;2.35971494643353e-05;4.7192071731949e-05;2.35960358659745e-05;2.35960358659745e-05;2.35960358659745e-05;2.35960358659745e-05;2.35960358659745e-05;4.7192071731949e-05;2.35960358659745e-05;2.35971494643353e-05;2.35960358659745e-05;2.35960358659745e-05;2.35971494643353e-05;2.35960358659745e-05;2.35960358659745e-05;7.07881075979235e-05;2.35960358659745e-05;2.35960358659745e-05;2.…	0.0614127	0.0121117	0.0353506	0.0188989	0.00574616	0.0401102	0.0035194	0.0425666	0.0207378
C19orf71_ENSG00000183397	0.0193631	23	4	3	1	0	5	4	0	0	7.08014726702083e-05;2.36016049093416e-05;4.71965263355332e-05;2.35971494643353e-05;0.000471942989287393;0.000141589579007286;2.35971494643353e-05;2.35982631677666e-05;2.35971494643353e-05;4.72032098186832e-05;9.44064196373664e-05;2.35982631677666e-05;2.35993769765259e-05;2.36016049093416e-05;2.36038332627826e-05;0.000165211234365391;0.000306893295557148;0.000188946622578645;2.36317232246113e-05;…	0.0629267	0.0111532	0.027516	0.0147959	0.00935969	0.0495187	0.00527017	0.030691	0.015626
CAMK1D_ENSG00000183049	0.0193888	27	6	5	0	1	1	0	0	0	2.35960358659745e-05;2.35960358659745e-05;2.35960358659745e-05;7.07881075979235e-05;2.35971494643353e-05;2.35960358659745e-05;2.35960358659745e-05;2.35960358659745e-05;2.35960358659745e-05;2.35960358659745e-05;2.35971494643353e-05;2.35982631677666e-05;2.35971494643353e-05;4.7192071731949e-05;2.35960358659745e-05;2.35960358659745e-05;2.35960358659745e-05;4.7192071731949e-05;4.7192071731949e-05;2.3…	0.0199854	0.0290957	0.0465378	0.0200023	0.00514661	0.0113554	0.00650613	0.0550963	0.0217637
SFTPA1_ENSG00000122852	0.0194434	16	2	1	0	1	2	1	0	0	2.35960358659745e-05;2.35971494643353e-05;2.36004908901839e-05;2.35982631677666e-05;4.71965263355332e-05;0.000188768286927796;2.35960358659745e-05;2.35971494643353e-05;2.36127508853736e-05;0.000307270492591428;2.35971494643353e-05;0.000141576215195847;2.35971494643353e-05;2.35960358659745e-05;2.35982631677666e-05;2.35971494643353e-05;2.35993769765259e-05;0.000117985747321848;2.35960358659745e-05;…	0.250245	0.0103248	0.025507	0.0221847	0.00441569	0.207352	0.00239167	0.0306722	0.0243261
PRSS51_ENSG00000253649	0.0194619	25	7	5	1	1	2	0	0	0	2.35960358659745e-05;0.000188768286927796;2.35960358659745e-05;2.35971494643353e-05;0.000117980179329873;2.35960358659745e-05;2.35960358659745e-05;2.35960358659745e-05;7.07947895036432e-05;2.35971494643353e-05;9.43930526710664e-05;2.35982631677666e-05;2.35982631677666e-05;2.36016049093416e-05;7.07881075979235e-05;2.35960358659745e-05;2.35971494643353e-05;2.35960358659745e-05;2.35993769765259e-05;…	0.145225	0.00972588	0.027417	0.0188226	0.00256097	0.104644	0.0012085	0.0340251	0.0209676
MT1X_ENSG00000187193	0.0194773	8	0	0	0	0	1	0	0	0	2.35960360441823e-05;2.35960360441823e-05;0.000188768288353458;2.35960360441823e-05;2.35960360441823e-05;2.35960360441823e-05;2.35960360441823e-05;2.35960360441823e-05;2.35960360441823e-05	0.0245518	0.0145307	0.0877052	0.0390081	0.00248044	0.00443408	0.00300397	0.140474	0.0493671
USH1G_ENSG00000182040	0.0194886	41	12	5	0	1	3	1	0	0	4.72032098186832e-05;2.36049475968941e-05;2.36038332627826e-05;2.36027190332264e-05;2.35982631677666e-05;2.36004908901839e-05;2.35982631677666e-05;2.35993769765259e-05;2.35982631677666e-05;2.35960358659745e-05;4.71942989286707e-05;7.08014726702083e-05;2.35982631677666e-05;2.35993769765259e-05;2.36004908901839e-05;7.08048147280248e-05;2.36016049093416e-05;2.3611635814052e-05;2.35982631677666e-05;2…	0.128118	0.00976254	0.0219437	0.0144218	0.00356264	0.095219	0.00171156	0.0263842	0.0158132
CCL16_ENSG00000275152	0.0195246	5	0	1	0	0	0	0	0	0	2.35960358659745e-05;2.35993769765259e-05;7.07881075979235e-05;2.35971494643353e-05;2.35971494643353e-05;2.35982631677666e-05	0.0143939	0.0209741	0.0918517	0.0375322	4.34487e-05	0.000221787	3.89058e-05	0.209118	0.0566284
PTCD2_ENSG00000049883	0.0195983	24	4	3	0	0	1	2	0	0	4.7192071731949e-05;2.35982631677666e-05;2.35982631677666e-05;2.35960358659745e-05;2.35960358659745e-05;2.35960358659745e-05;0.000283152430391694;2.35960358659745e-05;2.35960358659745e-05;7.07914483931777e-05;2.35960358659745e-05;7.07914483931777e-05;2.35960358659745e-05;0.000401132609721567;2.35971494643353e-05;4.71942989286707e-05;2.35960358659745e-05;2.35960358659745e-05;2.35960358659745e-05;2…	0.0110501	0.0824894	0.0460485	0.0181214	0.0105942	0.00608205	0.049822	0.0536686	0.0195634
SSRP1_ENSG00000149136	0.0197429	40	9	5	0	0	2	0	0	0	2.35993769765259e-05;2.35960358659745e-05;2.35960358659745e-05;4.7192071731949e-05;0.000235971494643697;4.7192071731949e-05;4.7192071731949e-05;2.35960358659745e-05;2.35960358659745e-05;2.35960358659745e-05;2.35971494643353e-05;4.7192071731949e-05;2.35960358659745e-05;2.35971494643353e-05;4.7192071731949e-05;2.35960358659745e-05;2.35960358659745e-05;4.7192071731949e-05;0.000188768286927796;2.3597…	0.0405951	0.0161189	0.0338268	0.0165199	0.00353986	0.0250621	0.00256592	0.0404953	0.0180747
ERC1_ENSG00000082805	0.0197772	98	18	1	4	7	5	6	0	0	0.000119189511345072;4.71965263355332e-05;7.07881075979235e-05;2.35971494643353e-05;0.000306748466257669;4.7192071731949e-05;2.35960358659745e-05;2.35960358659745e-05;2.35960358659745e-05;2.35971494643353e-05;2.35971494643353e-05;2.35971494643353e-05;2.35982631677666e-05;2.35982631677666e-05;2.35982631677666e-05;4.7192071731949e-05;2.35960358659745e-05;2.35960358659745e-05;2.35960358659745e-05;4.…	0.0302653	0.0246644	0.0210431	0.00971251	0.00585544	0.0212983	0.00626753	0.0237684	0.0103222
PRELP_ENSG00000188783	0.0197955	27	4	9	1	2	0	0	0	0	2.36060620368487e-05;2.36328401938968e-05;2.36060620368487e-05;7.08081570996792e-05;9.44331649261602e-05;0.00011842728564107;2.36060620368487e-05;2.36027190332264e-05;2.36004908901839e-05;2.35971494643353e-05;0.000117980179329873;7.07947895036432e-05;2.35971494643353e-05;7.07947895036432e-05;2.35982631677666e-05;2.35960358659745e-05;2.35960358659745e-05;2.35960358659745e-05;4.71942989286707e-05;7…	0.135083	0.00994615	0.0281865	0.018862	0.000802108	0.0976714	0.000324195	0.0346219	0.0209038
SLC35G5_ENSG00000177710	0.0199094	10	3	2	1	2	1	0	0	0	2.35971494643353e-05;4.71987539530517e-05;2.35971494643353e-05;0.000118002454451263;0.000118024737983784;2.35993769765259e-05;4.7192071731949e-05;2.35960358659745e-05;7.07914483931777e-05;4.71987539530517e-05;0.000212364322793771;2.35960358659745e-05;2.35982631677666e-05;2.35960358659745e-05;2.35960358659745e-05;9.43885978573413e-05;2.35993769765259e-05;2.35971494643353e-05;7.07881075979235e-05	0.12796	0.0106502	0.0366284	0.0240629	0.00468144	0.0942321	0.00249905	0.044268	0.0264526
KIAA0319L_ENSG00000142687	0.0199458	54	16	3	1	2	3	0	0	0	2.35960358659745e-05;2.35960358659745e-05;2.35960358659745e-05;9.43885978573413e-05;2.35960358659745e-05;2.35960358659745e-05;2.35960358659745e-05;2.35982631677666e-05;2.35971494643353e-05;2.35960358659745e-05;2.35960358659745e-05;4.7192071731949e-05;2.35960358659745e-05;2.35960358659745e-05;2.35960358659745e-05;2.35960358659745e-05;2.35960358659745e-05;2.35960358659745e-05;4.7192071731949e-05;2.…	0.139914	0.0105583	0.0211493	0.0143277	0.00148436	0.109237	0.000650542	0.0248972	0.0155449
KDELR3_ENSG00000100196	0.0199877	27	8	4	1	1	1	0	0	0	2.35960358659745e-05;4.71987539530517e-05;2.35982631677666e-05;7.0811499786545e-05;0.000141629685582738;7.08148427913691e-05;2.35971494643353e-05;2.35960358659745e-05;2.35960358659745e-05;2.35960358659745e-05;2.35960358659745e-05;2.35971494643353e-05;7.07881075979235e-05;2.35960358659745e-05;0.000117980179329873;9.43841434638981e-05;4.71942989286707e-05;7.07914483931777e-05;4.71965263355332e-05;2…	0.0637225	0.0127605	0.0344936	0.0186038	0.0015877	0.0408752	0.000817413	0.0419508	0.0205159
GRM7_ENSG00000196277	0.0200179	73	8	5	2	2	1	0	0	0	2.35971494643353e-05;2.35960358659745e-05;2.35960358659745e-05;2.36094059871352e-05;2.36004908901839e-05;2.36060620368487e-05;2.36071765820454e-05;2.36027190332264e-05;2.36049475968941e-05;2.35971494643353e-05;2.36071765820454e-05;2.35993769765259e-05;2.35960358659745e-05;2.35971494643353e-05;2.35971494643353e-05;2.35971494643353e-05;7.08014726702083e-05;2.36027190332264e-05;2.35982631677666e-05;…	0.103502	0.0104362	0.0242039	0.0148663	0.00140771	0.0775143	0.000639556	0.0284531	0.016118
NCR3_ENSG00000204475	0.0201342	8	2	1	0	0	4	0	0	0	2.35960358659745e-05;2.35960358659745e-05;0.000165195638835424;4.71965263355332e-05;2.35971494643353e-05;7.07881075979235e-05;4.71942989286707e-05;0.000141589579007286;2.35971494643353e-05;0.000212364322793771;2.35971494643353e-05;2.36038332627826e-05;0.000235960358659745;2.35993769765259e-05;2.35971494643353e-05	0.1934	0.011009	0.0293264	0.0225485	0.00412922	0.152908	0.00200343	0.0354165	0.0247783
DMD_ENSG00000198947	0.0202053	145	64	14	16	18	12	6	2	0	2.36205465971056e-05;2.36183172981164e-05;2.36172032265093e-05;4.72321972533901e-05;4.72634464492226e-05;2.3633926821512e-05;2.36272357621295e-05;2.37805021815386e-05;2.37647945237075e-05;2.37076643785514e-05;2.36953523599214e-05;4.72869155884782e-05;2.36864079367233e-05;2.36998307437661e-05;2.36082883392696e-05;2.36138593278137e-05;2.36138593278137e-05;2.36149741887369e-05;0.000165185614242838;0…	0.101458	0.0108533	0.00906102	0.00553235	0.00207449	0.0814779	0.00100232	0.010252	0.00588458
ENPP5_ENSG00000112796	0.0202058	30	5	3	1	1	2	0	0	0	4.7192071731949e-05;9.43841434638981e-05;2.35960358659745e-05;4.7192071731949e-05;2.35960358659745e-05;2.35971494643353e-05;2.35960358659745e-05;2.35960358659745e-05;2.35960358659745e-05;2.35960358659745e-05;2.35960358659745e-05;2.35960358659745e-05;2.35960358659745e-05;0.000141576215195847;0.000117980179329873;2.35960358659745e-05;2.35960358659745e-05;0.000165172251061822;2.35971494643353e-05;2.…	0.073139	0.0117711	0.0333478	0.0186097	0.00392276	0.0521486	0.00211768	0.0391603	0.0201659
SALL1_ENSG00000103449	0.0202139	91	25	8	4	2	6	3	0	0	0.000165172251061822;2.35960358659745e-05;2.35960358659745e-05;2.35971494643353e-05;7.07914483931777e-05;2.35971494643353e-05;2.35971494643353e-05;0.000117985747321848;4.71942989286707e-05;2.35982631677666e-05;2.35971494643353e-05;2.35960358659745e-05;4.71987539530517e-05;2.35971494643353e-05;2.35971494643353e-05;2.35960358659745e-05;4.7192071731949e-05;2.35971494643353e-05;4.71942989286707e-05;4…	0.0102962	1	-0.0277053	0.0107983	0.0189111	0.00962817	1	-0.0282082	0.0108958
ADH6_ENSG00000172955	0.02022	19	5	2	2	1	2	0	0	0	9.43841434638981e-05;4.7192071731949e-05;4.7192071731949e-05;2.35960358659745e-05;2.35960358659745e-05;2.35960358659745e-05;7.07881075979235e-05;2.35960358659745e-05;4.7192071731949e-05;2.35971494643353e-05;2.36004908901839e-05;0.000165180046250176;4.7192071731949e-05;2.35971494643353e-05;0.000188768286927796;2.35960358659745e-05;2.35960358659745e-05;2.35960358659745e-05;2.35960358659745e-05;2.35…	0.0155435	0.0406301	0.0502189	0.0207562	0.00860394	0.00871048	0.0149023	0.059032	0.0225037
PADI1_ENSG00000142623	0.0202587	49	8	5	4	4	5	2	0	0	2.35982631677666e-05;2.35971494643353e-05;2.35971494643353e-05;2.35971494643353e-05;2.35960358659745e-05;4.72076665255651e-05;0.00014159626185864;2.3619443525191e-05;2.35993769765259e-05;2.35960358659745e-05;4.7192071731949e-05;2.35960358659745e-05;2.35960358659745e-05;2.35971494643353e-05;2.35971494643353e-05;2.35960358659745e-05;0.000212364322793771;4.71942989286707e-05;2.35960358659745e-05;0.0…	0.0176894	0.0471308	0.0294964	0.0124349	0.00694255	0.0108005	0.0145008	0.0340628	0.0133627
OCIAD1_ENSG00000109180	0.0203053	18	2	3	1	1	1	0	0	0	2.35960358659745e-05;0.000117980179329873;2.35960358659745e-05;2.35971494643353e-05;2.35960358659745e-05;2.35960358659745e-05;2.35960358659745e-05;2.35960358659745e-05;2.35960358659745e-05;2.35960358659745e-05;7.07881075979235e-05;2.35960358659745e-05;2.35960358659745e-05;2.35960358659745e-05;2.35960358659745e-05;4.7192071731949e-05;2.35960358659745e-05;2.35960358659745e-05;7.07881075979235e-05;2…	0.153459	0.0103977	0.033057	0.0231586	0.00418168	0.108781	0.0021546	0.0417219	0.0260161
CAPN8_ENSG00000203697	0.0203995	39	10	10	3	1	5	0	0	0	2.35971494643353e-05;2.35960358659745e-05;4.7192071731949e-05;2.35960358659745e-05;7.07914483931777e-05;4.7192071731949e-05;0.000188768286927796;0.000141576215195847;7.07881075979235e-05;2.35960358659745e-05;2.35960358659745e-05;2.35971494643353e-05;2.35960358659745e-05;2.35971494643353e-05;4.7192071731949e-05;2.35960358659745e-05;2.35971494643353e-05;7.07881075979235e-05;2.35960358659745e-05;4.7…	0.182672	0.00995628	0.017911	0.0134409	0.00503859	0.160165	0.0023597	0.0198962	0.0141658
OR10G2_ENSG00000255582	0.0204224	14	3	1	2	2	3	0	0	0	2.35971494643353e-05;2.35960358659745e-05;2.35971494643353e-05;0.000117991315839176;0.000212364322793771;2.35960358659745e-05;2.35960358659745e-05;2.35960358659745e-05;0.000117980179329873;4.71942989286707e-05;2.35960358659745e-05;9.43841434638981e-05;2.35982631677666e-05;4.71987539530517e-05;2.36038332627826e-05;2.35982631677666e-05;2.35982631677666e-05;2.35982631677666e-05;7.08014726702083e-05;…	0.0469834	0.0135808	0.0423031	0.0212958	0.00439575	0.0314828	0.00258601	0.049596	0.0230581
OR2D2_ENSG00000166368	0.0206797	17	2	4	1	1	1	0	0	0	2.35960358659745e-05;7.07981309293201e-05;0.000117985747321848;7.07881075979235e-05;2.35960358659745e-05;7.07881075979235e-05;4.7192071731949e-05;2.35960358659745e-05;2.35971494643353e-05;0.000141576215195847;2.35960358659745e-05;2.35960358659745e-05;2.35960358659745e-05;2.35960358659745e-05;2.35971494643353e-05;2.35960358659745e-05;2.35960358659745e-05;2.35960358659745e-05;2.35960358659745e-05;2…	0.27647	0.0105358	0.0271734	0.024969	0.0017428	0.230115	0.000777717	0.0330373	0.0275296
GGT7_ENSG00000131067	0.0207006	45	9	4	2	1	2	2	0	0	2.35971494643353e-05;2.35971494643353e-05;2.35971494643353e-05;2.35971494643353e-05;0.000165172251061822;9.43975079061035e-05;2.35982631677666e-05;2.35982631677666e-05;2.35960358659745e-05;4.71942989286707e-05;4.7192071731949e-05;2.35971494643353e-05;7.07947895036432e-05;4.7192071731949e-05;2.35960358659745e-05;2.35960358659745e-05;4.7192071731949e-05;2.35960358659745e-05;7.07881075979235e-05;4.7…	0.440887	0.0104916	0.0118686	0.0153999	0.00163765	0.406616	0.000711077	0.0137579	0.0165785
FBXO10_ENSG00000147912	0.020766	73	29	7	4	3	3	1	0	0	2.35993769765259e-05;2.35993769765259e-05;4.7192071731949e-05;2.35960358659745e-05;2.35960358659745e-05;2.35960358659745e-05;0.000165180046250176;4.7192071731949e-05;4.7192071731949e-05;2.35960358659745e-05;7.07881075979235e-05;2.35960358659745e-05;4.7192071731949e-05;2.35960358659745e-05;2.35960358659745e-05;0.000188768286927796;7.07881075979235e-05;2.35960358659745e-05;2.35982631677666e-05;4.71…	0.210046	0.0108803	0.0142542	0.0113721	0.00278704	0.183209	0.00126341	0.0160703	0.0120744
CST5_ENSG00000170367	0.0207919	6	4	1	0	1	1	0	0	0	4.71942989286707e-05;0.000117985747321848;2.35960358659745e-05;0.000165180046250176;2.35971494643353e-05;2.35971494643353e-05;4.7192071731949e-05;2.35982631677666e-05;2.36004908901839e-05;4.71965263355332e-05;7.07881075979235e-05;4.71942989286707e-05;2.35960358659745e-05	0.0132812	0.0437369	0.0716217	0.0289248	0.00594706	0.0046591	0.0135423	0.0935338	0.0330543
ANKRD34C_ENSG00000235711	0.0207972	17	3	2	2	0	1	0	0	0	2.35960358659745e-05;2.35971494643353e-05;2.35971494643353e-05;2.35960358659745e-05;2.35960358659745e-05;2.35960358659745e-05;2.35971494643353e-05;2.35960358659745e-05;2.35960358659745e-05;9.43841434638981e-05;7.07881075979235e-05;2.35982631677666e-05;7.07881075979235e-05;2.35960358659745e-05;2.35982631677666e-05;2.35971494643353e-05;9.43885978573413e-05;0.000141616314199358;2.35960358659745e-05;…	0.0170804	0.0321966	0.0608656	0.0255205	0.00830907	0.0100911	0.0115848	0.0708224	0.0275285
DIP2C_ENSG00000151240	0.0209027	110	24	11	4	2	7	1	0	0	2.35993769765259e-05;7.07947895036432e-05;0.000235971494643697;2.35982631677666e-05;4.7192071731949e-05;9.43841434638981e-05;2.35960358659745e-05;4.7192071731949e-05;2.35960358659745e-05;0.000117980179329873;2.35960358659745e-05;2.35971494643353e-05;0.00021237434517919;2.35960358659745e-05;2.35960358659745e-05;4.7192071731949e-05;2.35960358659745e-05;2.35960358659745e-05;4.7192071731949e-05;2.359…	0.0828701	0.0129138	0.0171828	0.0099078	0.0029173	0.0633751	0.00148385	0.0196904	0.0106059
AL121758.1_ENSG00000270299	0.0209512	6	5	1	0	0	0	0	0	0	2.35960358659745e-05;4.7192071731949e-05;4.71942989286707e-05;4.71942989286707e-05;4.72790884599922e-05;2.36038332627826e-05;2.36060620368487e-05;2.36227912693451e-05;7.08382526548333e-05;2.36016049093416e-05;2.35993769765259e-05;4.72277321238748e-05	0.0413331	0.0139441	0.0763967	0.0374462	0.000804236	0.013238	0.000436516	0.112633	0.0454661
PTPN12_ENSG00000127947	0.0209531	39	8	4	1	2	0	1	0	0	2.36127508853736e-05;4.72143531640909e-05;2.35960358659745e-05;7.07881075979235e-05;2.35960358659745e-05;2.35960358659745e-05;2.35971494643353e-05;2.35960358659745e-05;4.7192071731949e-05;2.35960358659745e-05;2.35960358659745e-05;2.35960358659745e-05;2.35960358659745e-05;2.35960358659745e-05;2.35960358659745e-05;2.35960358659745e-05;2.35960358659745e-05;4.7192071731949e-05;2.35993769765259e-05;2.…	0.252297	0.0108096	0.0187384	0.0163685	0.00384067	0.209936	0.00199263	0.0224722	0.0179241
AL360181.3_ENSG00000254536	0.0210102	32	8	4	1	2	0	1	0	0	2.36004908901839e-05;7.07981309293201e-05;2.36016049093416e-05;2.35982631677666e-05;2.35993769765259e-05;2.36016049093416e-05;7.08181861090009e-05;2.36138660619374e-05;4.71942989286707e-05;2.35971494643353e-05;4.71942989286707e-05;2.35982631677666e-05;2.36004908901839e-05;2.35993769765259e-05;2.35993769765259e-05;4.71942989286707e-05;2.35993769765259e-05;2.35971494643353e-05;2.35971494643353e-05;…	0.0232993	0.0326057	0.0417782	0.0184167	0.00416355	0.0127758	0.00497051	0.0503322	0.0202141
NDUFAF1_ENSG00000137806	0.0210506	27	6	1	0	0	0	2	0	0	2.35971494643353e-05;4.71965263355332e-05;2.35971494643353e-05;2.35960358659745e-05;4.7192071731949e-05;2.35960358659745e-05;2.35971494643353e-05;2.35960358659745e-05;2.35960358659745e-05;2.35960358659745e-05;2.35982631677666e-05;2.35971494643353e-05;4.7192071731949e-05;2.35960358659745e-05;2.35960358659745e-05;0.000424728645587541;4.71942989286707e-05;2.35971494643353e-05;2.35960358659745e-05;2.…	0.0192948	0.0263758	0.044745	0.0191236	0.0116645	0.0118143	0.0151319	0.0518055	0.020577
ZPR1_ENSG00000109917	0.0211189	34	6	4	4	0	0	1	0	0	4.7192071731949e-05;0.00047192071731949;2.35960358659745e-05;2.35960358659745e-05;2.35960358659745e-05;2.35971494643353e-05;2.35982631677666e-05;2.36004908901839e-05;7.07881075979235e-05;2.35960358659745e-05;4.7192071731949e-05;9.43841434638981e-05;2.35960358659745e-05;2.35960358659745e-05;2.35960358659745e-05;2.35960358659745e-05;2.35982631677666e-05;2.35982631677666e-05;7.07881075979235e-05;4.7…	0.0251495	0.0231701	0.0383919	0.0171461	0.00806115	0.0130808	0.00925114	0.0471553	0.0190023
SLC5A8_ENSG00000256870	0.0211508	31	10	1	4	2	0	2	0	0	2.35960358659745e-05;2.35960358659745e-05;2.35982631677666e-05;2.35960358659745e-05;4.7192071731949e-05;2.35960358659745e-05;0.000117980179329873;2.35960358659745e-05;2.35960358659745e-05;9.43841434638981e-05;2.35960358659745e-05;4.7192071731949e-05;4.71942989286707e-05;7.07881075979235e-05;2.35960358659745e-05;2.35960358659745e-05;2.35960358659745e-05;4.7192071731949e-05;2.35960358659745e-05;4.7…	0.0400475	0.0181596	0.0312772	0.015233	0.00295459	0.0215112	0.00215734	0.0392064	0.0170545
NEUROD6_ENSG00000164600	0.0212405	23	0	1	1	0	0	0	0	0	2.35960358659745e-05;2.35971494643353e-05;2.35982631677666e-05;2.35960358659745e-05;2.35960358659745e-05;2.35982631677666e-05;2.35960358659745e-05;9.43841434638981e-05;2.35960358659745e-05;2.35960358659745e-05;2.35960358659745e-05;2.35993769765259e-05;2.35960358659745e-05;2.35982631677666e-05;2.35982631677666e-05;2.35971494643353e-05;2.35960358659745e-05;2.35971494643353e-05;2.35960358659745e-05;…	0.0287273	0.0208055	0.059877	0.027376	0.00208848	0.0132849	0.00161166	0.0767315	0.0309896
CRIM1_ENSG00000150938	0.0213449	85	26	9	5	3	3	3	0	0	2.36071765820454e-05;2.35982631677666e-05;0.000306791900692004;4.71965263355332e-05;2.35971494643353e-05;4.7192071731949e-05;2.35960358659745e-05;2.35982631677666e-05;2.36094059871352e-05;2.36038332627826e-05;2.35982631677666e-05;2.36038332627826e-05;4.72321934615826e-05;2.36060620368487e-05;2.35971494643353e-05;4.71965263355332e-05;2.35971494643353e-05;9.43841434638981e-05;2.35960358659745e-05;2…	0.0709199	0.0145823	0.0191319	0.0105936	0.0040021	0.0528336	0.00234725	0.021991	0.0113574
SLC2A11_ENSG00000133460	0.0214816	29	13	5	0	1	6	0	0	0	7.07914483931777e-05;2.35971494643353e-05;2.36016049093416e-05;2.35960358659745e-05;0.000235971494643697;2.35960358659745e-05;2.35960358659745e-05;2.35960358659745e-05;2.35982631677666e-05;0.000165195638835424;2.35960358659745e-05;2.35960358659745e-05;2.35960358659745e-05;2.35960358659745e-05;0.000141589579007286;2.35971494643353e-05;2.35993769765259e-05;7.07881075979235e-05;4.71942989286707e-05;…	0.159589	0.0108145	0.0205748	0.0146289	0.00459525	0.134289	0.00211849	0.0233204	0.0155739
TMEM273_ENSG00000204161	0.021537	9	2	2	0	0	0	0	0	0	2.35960358659745e-05;4.71942989286707e-05;2.35960358659745e-05;2.36004908901839e-05;2.35971494643353e-05;2.35960358659745e-05;7.07914483931777e-05;2.35971494643353e-05;2.36004908901839e-05;2.36016049093416e-05;4.7192071731949e-05;7.08014726702083e-05;2.35971494643353e-05	0.0979267	0.0125986	0.0569092	0.0343865	0.000742548	0.0538365	0.000346061	0.0772363	0.0400572
EPDR1_ENSG00000086289	0.0216189	17	5	2	2	0	3	0	0	0	7.07881075979235e-05;4.7192071731949e-05;2.35960358659745e-05;0.000235960358659745;2.35982631677666e-05;2.35960358659745e-05;9.43885978573413e-05;2.35960358659745e-05;4.7192071731949e-05;2.35960358659745e-05;2.35971494643353e-05;2.35960358659745e-05;2.35993769765259e-05;2.35960358659745e-05;4.7192071731949e-05;2.35971494643353e-05;0.000235982631678353;2.35971494643353e-05;9.43885978573413e-05;2.3…	0.128242	0.0114916	0.0304576	0.0200238	0.00654949	0.111542	0.00323954	0.0333337	0.0209475
MATK_ENSG00000007264	0.0216944	52	5	3	3	4	1	0	0	0	2.36049475968941e-05;2.36004908901839e-05;4.71942989286707e-05;2.35982631677666e-05;4.71965263355332e-05;2.35971494643353e-05;2.35993769765259e-05;2.35993769765259e-05;2.35971494643353e-05;2.35993769765259e-05;4.71987539530517e-05;2.35993769765259e-05;9.44153330511302e-05;2.36004908901839e-05;2.36027190332264e-05;2.36016049093416e-05;2.36060620368487e-05;2.36016049093416e-05;2.36016049093416e-05;…	0.0996764	0.0118885	0.0262034	0.0159153	0.00447129	0.0757428	0.00224202	0.0304866	0.0171664
TMEM115_ENSG00000126062	0.0217068	25	7	1	0	1	1	0	0	0	2.35960358659745e-05;2.35971494643353e-05;0.000165172251061822;2.35982631677666e-05;2.35971494643353e-05;2.35971494643353e-05;2.35971494643353e-05;2.35982631677666e-05;2.35982631677666e-05;2.35993769765259e-05;2.35971494643353e-05;2.35971494643353e-05;2.35971494643353e-05;2.35982631677666e-05;4.71965263355332e-05;2.35960358659745e-05;4.71942989286707e-05;4.7192071731949e-05;0.000117980179329873;2…	0.179043	0.0109611	0.0303743	0.0226049	0.00214606	0.133207	0.00117065	0.0379266	0.0252579
TNIP3_ENSG00000050730	0.0217145	12	3	0	2	0	0	0	0	0	2.35960358659745e-05;2.35960358659745e-05;2.35960358659745e-05;4.7192071731949e-05;2.35960358659745e-05;2.35960358659745e-05;2.35960358659745e-05;9.43841434638981e-05;2.35960358659745e-05;4.7192071731949e-05;9.43841434638981e-05;2.35960358659745e-05;2.35982631677666e-05;2.35960358659745e-05;2.35960358659745e-05;4.7192071731949e-05;2.35960358659745e-05	0.105563	0.0124943	0.0553375	0.0341914	0.000463035	0.0643583	0.000212216	0.0722703	0.0390716
TKT_ENSG00000163931	0.0217399	69	15	4	3	0	4	1	0	0	2.35971494643353e-05;2.35993769765259e-05;2.35993769765259e-05;2.35960358659745e-05;2.35960358659745e-05;9.43841434638981e-05;4.7192071731949e-05;2.35960358659745e-05;2.35960358659745e-05;2.35971494643353e-05;2.35993769765259e-05;4.7192071731949e-05;2.35960358659745e-05;2.35971494643353e-05;2.35960358659745e-05;2.35982631677666e-05;2.35960358659745e-05;2.35960358659745e-05;0.00025955639452572;9.4…	0.345067	0.0107946	0.012213	0.0129347	0.00300203	0.314116	0.00132184	0.0138793	0.013788
ZP1_ENSG00000149506	0.0217418	28	4	6	1	2	3	1	0	0	2.35960358659745e-05;2.35960358659745e-05;2.35971494643353e-05;2.35960358659745e-05;7.07881075979235e-05;2.35960358659745e-05;7.07881075979235e-05;2.35960358659745e-05;2.35971494643353e-05;2.35971494643353e-05;4.71942989286707e-05;4.7192071731949e-05;2.35960358659745e-05;2.35960358659745e-05;2.35982631677666e-05;0.000141576215195847;2.35971494643353e-05;0.000117980179329873;0.000235971494643697;2…	0.393604	0.0118824	0.0139595	0.0163633	0.00555265	0.371812	0.00280754	0.015297	0.0171283
ZNF614_ENSG00000142556	0.021915	20	8	0	2	0	0	0	0	0	2.35960358659745e-05;2.35971494643353e-05;2.35960358659745e-05;2.35960358659745e-05;2.35960358659745e-05;2.35960358659745e-05;4.7192071731949e-05;2.35960358659745e-05;2.35960358659745e-05;4.7192071731949e-05;2.35960358659745e-05;4.71942989286707e-05;2.35971494643353e-05;2.35960358659745e-05;2.35960358659745e-05;4.7192071731949e-05;2.35960358659745e-05;2.35993769765259e-05;2.35960358659745e-05;4.7…	0.331792	0.0113336	0.0239039	0.0246302	0.00192929	0.295195	0.000835913	0.0278054	0.0265625
OR10S1_ENSG00000196248	0.0219507	26	3	0	1	0	4	1	0	0	0.000235971494643697;2.35960358659745e-05;2.35960358659745e-05;4.7192071731949e-05;2.35960358659745e-05;2.35960358659745e-05;2.35960358659745e-05;2.35960358659745e-05;2.35960358659745e-05;2.35960358659745e-05;2.35960358659745e-05;2.35960358659745e-05;2.35960358659745e-05;0.000141582896786355;2.35971494643353e-05;2.35960358659745e-05;0.000377554391429365;2.35960358659745e-05;2.35960358659745e-05;2…	0.0186478	0.0336418	0.0439588	0.018686	0.00790163	0.00875071	0.0118655	0.0545915	0.0208234
EPHA10_ENSG00000183317	0.0219508	102	28	4	5	5	10	3	0	0	4.7192071731949e-05;2.35982631677666e-05;2.35993769765259e-05;2.35982631677666e-05;2.35960358659745e-05;4.7192071731949e-05;0.000141576215195847;2.35960358659745e-05;0.000141576215195847;2.35971494643353e-05;2.35960358659745e-05;4.7192071731949e-05;2.35982631677666e-05;2.35960358659745e-05;2.35960358659745e-05;4.71942989286707e-05;2.35971494643353e-05;2.35982631677666e-05;2.35993769765259e-05;7.0…	0.0297335	0.0301554	0.0197199	0.00907238	0.0059624	0.0207889	0.00678276	0.0223062	0.00964886
NDUFAF4_ENSG00000123545	0.0219688	10	5	0	1	0	0	0	0	0	9.43841434638981e-05;4.7192071731949e-05;2.35971494643353e-05;2.35960358659745e-05;2.35960358659745e-05;2.35960358659745e-05;2.35960358659745e-05;2.35971494643353e-05;2.35982631677666e-05;4.71965263355332e-05;2.35971494643353e-05;4.7192071731949e-05;4.71942989286707e-05;2.35960358659745e-05;2.35960358659745e-05;4.7192071731949e-05	0.577552	0.0120345	0.0182616	0.0327877	0.00236512	0.541136	0.00112364	0.0219741	0.0359584
TPMT_ENSG00000137364	0.0220374	14	4	1	1	0	3	2	0	0	2.35960358659745e-05;2.35960358659745e-05;2.35960358659745e-05;0.000141576215195847;4.7192071731949e-05;4.7192071731949e-05;2.35960358659745e-05;2.35960358659745e-05;2.35960358659745e-05;2.35960358659745e-05;7.07881075979235e-05;4.7192071731949e-05;0.000165172251061822;4.7192071731949e-05;0.000353940537989618;0.000235960358659745;0.000448324681453516;2.35960358659745e-05;2.35960358659745e-05;2.35…	0.29143	0.012002	0.0189032	0.0179179	0.0075412	0.261562	0.00378155	0.0214057	0.0190662
SOX17_ENSG00000164736	0.022108	24	2	1	0	0	1	1	0	0	2.35971494643353e-05;2.35982631677666e-05;2.35982631677666e-05;7.07914483931777e-05;2.35971494643353e-05;2.35982631677666e-05;2.35960358659745e-05;2.35960358659745e-05;2.35960358659745e-05;2.35960358659745e-05;2.35971494643353e-05;0.000472009817805052;2.35960358659745e-05;2.35982631677666e-05;2.35960358659745e-05;2.35971494643353e-05;2.35982631677666e-05;2.35993769765259e-05;2.36049475968941e-05;…	0.120583	0.0129811	0.03408	0.0219541	0.00772213	0.0977291	0.00444042	0.0387799	0.0234183
SVOP_ENSG00000166111	0.0221245	36	5	1	1	1	1	0	0	0	2.35993769765259e-05;2.35993769765259e-05;2.35960358659745e-05;2.35993769765259e-05;2.35971494643353e-05;2.35982631677666e-05;2.35960358659745e-05;2.35960358659745e-05;2.35982631677666e-05;2.35971494643353e-05;2.35960358659745e-05;9.43841434638981e-05;2.35960358659745e-05;4.71942989286707e-05;2.35960358659745e-05;0.000141576215195847;2.35971494643353e-05;4.71942989286707e-05;2.35960358659745e-05;…	0.0372485	0.0211045	0.0437247	0.0209909	0.0016336	0.0196015	0.00122718	0.0548878	0.0235178
PGC_ENSG00000096088	0.022203	26	4	4	1	2	0	0	0	0	4.72054380664528e-05;4.72009817803678e-05;2.35982631677666e-05;2.36016049093416e-05;2.36004908901839e-05;2.35993769765259e-05;2.36016049093416e-05;2.36004908901839e-05;2.36038332627826e-05;2.35971494643353e-05;9.43885978573413e-05;2.35982631677666e-05;4.7192071731949e-05;0.000117980179329873;7.08415981858121e-05;2.35993769765259e-05;2.36306063607396e-05;2.35971494643353e-05;2.35960358659745e-05;2…	0.0366297	0.0192574	0.0420029	0.0200984	0.000830843	0.0137004	0.000611936	0.0584335	0.023705
ZNF827_ENSG00000151612	0.0222158	74	17	8	4	1	8	2	0	0	4.7192071731949e-05;2.35960358659745e-05;2.35982631677666e-05;2.35971494643353e-05;2.35960358659745e-05;2.35993769765259e-05;2.35960358659745e-05;2.35971494643353e-05;4.71942989286707e-05;0.000141582896786355;2.35960358659745e-05;2.35971494643353e-05;2.35960358659745e-05;2.35960358659745e-05;2.35960358659745e-05;4.71942989286707e-05;7.07881075979235e-05;9.43885978573413e-05;2.35960358659745e-05;0…	0.22732	0.0107146	0.0128841	0.0106719	0.00600056	0.202875	0.00275069	0.0143328	0.0112555
NOL8_ENSG00000198000	0.0223591	62	16	4	2	3	4	2	0	0	2.35960358659745e-05;2.35960358659745e-05;2.35971494643353e-05;2.35960358659745e-05;2.35960358659745e-05;2.35960358659745e-05;2.35960358659745e-05;2.35971494643353e-05;2.35960358659745e-05;0.000117980179329873;7.07881075979235e-05;2.35960358659745e-05;0.000377536573855592;2.35960358659745e-05;2.35960358659745e-05;0.000188768286927796;2.35960358659745e-05;2.35960358659745e-05;4.7192071731949e-05;2…	0.0111942	0.99997	-0.0336136	0.0132516	0.0212437	0.0106174	0.999958	-0.0341048	0.013348
B9D2_ENSG00000123810	0.0226236	23	4	3	0	1	2	0	0	0	2.35960358659745e-05;4.71942989286707e-05;0.000141576215195847;2.35960358659745e-05;2.35982631677666e-05;2.35971494643353e-05;2.35982631677666e-05;2.35971494643353e-05;4.71987539530517e-05;7.07914483931777e-05;2.35960358659745e-05;2.35971494643353e-05;2.35971494643353e-05;0.000117980179329873;2.35971494643353e-05;2.35960358659745e-05;7.07881075979235e-05;2.36004908901839e-05;2.36038332627826e-05;…	0.0172887	0.0409381	0.0480035	0.0201652	0.00669023	0.00821467	0.0110333	0.0591772	0.0223892
AC019117.3_ENSG00000283321	0.0226573	27	5	5	3	0	2	1	0	0	2.35960358659745e-05;2.35971494643353e-05;7.08014726702083e-05;2.35971494643353e-05;2.35971494643353e-05;2.35960358659745e-05;2.35960358659745e-05;2.35960358659745e-05;7.07881075979235e-05;2.35971494643353e-05;2.35960358659745e-05;9.43841434638981e-05;2.35960358659745e-05;7.07881075979235e-05;2.35960358659745e-05;2.35982631677666e-05;2.35982631677666e-05;2.35982631677666e-05;4.71987539530517e-05;…	0.0306481	0.0229466	0.0371301	0.0171771	0.00684435	0.0186926	0.00667304	0.0439427	0.0186863
PTF1A_ENSG00000168267	0.0226906	24	3	6	0	1	0	2	0	0	0.00040122728345194;2.3619443525191e-05;2.36082912315401e-05;2.36027190332264e-05;7.08248736974529e-05;4.72835595072749e-05;2.36227912693451e-05;2.36764845154872e-05;2.36294896022817e-05;7.08884688094203e-05;2.36484888605882e-05;2.36306063607396e-05;2.36865791868928e-05;2.36350744517139e-05;4.72679145371924e-05;2.36406619373501e-05;2.36462520707791e-05;2.36294896022817e-05;2.36239073933457e-05;2.…	0.031399	0.019116	0.0403915	0.0187695	0.012944	0.0229013	0.0109282	0.0451438	0.0198428
PADI6_ENSG00000276747	0.0227976	38	5	3	5	0	1	1	0	0	4.72009817803678e-05;2.35960358659745e-05;2.35971494643353e-05;9.43841434638981e-05;4.72032098186832e-05;2.35971494643353e-05;2.35982631677666e-05;7.07881075979235e-05;2.35960358659745e-05;2.35971494643353e-05;2.35971494643353e-05;2.35960358659745e-05;9.43841434638981e-05;2.35960358659745e-05;2.35960358659745e-05;2.35960358659745e-05;2.35971494643353e-05;2.35960358659745e-05;2.35960358659745e-05;…	0.150827	0.0123589	0.025201	0.0175419	0.0040674	0.125069	0.00199501	0.0287256	0.0187279
NCALD_ENSG00000104490	0.0228438	13	5	0	1	0	0	0	0	0	2.35960358659745e-05;4.7192071731949e-05;2.35960358659745e-05;4.7192071731949e-05;2.35960358659745e-05;4.7192071731949e-05;2.35971494643353e-05;2.35971494643353e-05;4.7192071731949e-05;2.35960358659745e-05;2.35960358659745e-05;2.35960358659745e-05;4.7192071731949e-05;2.35960358659745e-05;9.43841434638981e-05;2.35960358659745e-05;2.35960358659745e-05;2.35960358659745e-05;2.35960358659745e-05	0.0444111	0.0161692	0.0605526	0.0301228	0.00128495	0.0173017	0.00080265	0.0848921	0.0356654
MTERF4_ENSG00000122085	0.0228953	30	5	4	1	1	3	1	0	0	7.07881075979235e-05;4.7192071731949e-05;4.7192071731949e-05;0.000141589579007286;2.35960358659745e-05;2.35960358659745e-05;2.35960358659745e-05;2.35960358659745e-05;2.35960358659745e-05;2.35971494643353e-05;2.35960358659745e-05;7.07881075979235e-05;9.43841434638981e-05;2.35960358659745e-05;2.35960358659745e-05;4.71942989286707e-05;0.00021237434517919;2.35960358659745e-05;0.000283152430391694;2.3…	0.0574265	0.0143932	0.0320025	0.016843	0.00800803	0.0451803	0.00484133	0.0355625	0.0177548
MLC1_ENSG00000100427	0.0228955	34	7	2	1	2	3	0	0	0	2.36027190332264e-05;2.35993769765259e-05;2.35993769765259e-05;2.36027190332264e-05;4.7288031398555e-05;2.36373091283534e-05;0.000118008024544991;4.72032098186832e-05;2.36038332627826e-05;2.35960358659745e-05;2.35971494643353e-05;2.35971494643353e-05;2.35960358659745e-05;4.7192071731949e-05;2.36027190332264e-05;2.35971494643353e-05;2.35960358659745e-05;4.72032098186832e-05;9.43930526710664e-05;4.…	0.136342	0.0113901	0.026434	0.0177463	0.00418639	0.107313	0.00196937	0.0308948	0.0191847
SATL1_ENSG00000184788	0.0229628	10	4	2	1	1	0	1	0	0	4.72455522165919e-05;2.36027180870772e-05;2.36183172981164e-05;2.36216619315326e-05;0.000448358089403997;2.36038321583409e-05;4.71987539530517e-05;9.45078579807357e-05;2.36439681012435e-05;4.72355410468435e-05;7.08683510571907e-05;0.000141721065013596;4.72835638292418e-05;2.37199728339709e-05;7.09375625376678e-05;2.36785823907323e-05;2.36897594778354e-05;2.37300471487475e-05;2.37009418552018e-05	0.0253689	0.0194757	0.0423282	0.0189325	0.00328891	0.00781944	0.00299443	0.0599042	0.0225224
CDK3_ENSG00000250506	0.0229863	18	7	1	2	0	2	3	0	0	2.36731215366315e-05;2.35993769765259e-05;2.35982631677666e-05;9.43885978573413e-05;0.000141589579007286;2.36016049093416e-05;2.36016049093416e-05;4.71987539530517e-05;2.36239073933457e-05;0.000330453665670543;0.000401378854409954;9.44153330511302e-05;4.71987539530517e-05;2.35960358659745e-05;0.000165172251061822;2.35982631677666e-05;2.35960358659745e-05;2.35960358659745e-05;2.35971494643353e-05;…	0.0775875	0.0128418	0.028805	0.0163214	0.0160578	0.0648384	0.00895443	0.0315266	0.0170749
HOXA1_ENSG00000105991	0.0230043	31	3	3	3	2	2	1	0	0	2.35960358659745e-05;0.000117980179329873;2.35960358659745e-05;2.35982631677666e-05;2.35971494643353e-05;2.35993769765259e-05;2.35960358659745e-05;7.07881075979235e-05;9.43975079061035e-05;2.35971494643353e-05;2.35971494643353e-05;4.71965263355332e-05;7.07914483931777e-05;9.43930526710664e-05;2.35982631677666e-05;2.35971494643353e-05;2.35960358659745e-05;2.35960358659745e-05;2.35960358659745e-05;…	0.0556616	0.0158364	0.0323104	0.0168839	0.000983763	0.0283207	0.000545889	0.042421	0.0193455
RTL10_ENSG00000215012	0.0230603	3	1	0	1	1	2	1	0	0	2.35971494643353e-05;9.43885978573413e-05;2.35971494643353e-05;0.000188768286927796;0.000117985747321848;0.000259568644108204;0.00016518784217471;2.35960358659745e-05;4.7192071731949e-05	0.0123125	0.0768733	0.0668849	0.0267212	0.0172146	0.00911689	0.0601526	0.0725906	0.0278377
SAP130_ENSG00000136715	0.0231296	67	11	9	2	1	2	1	0	0	0.000165211234365391;2.35982631677666e-05;2.35960358659745e-05;2.35960358659745e-05;4.7192071731949e-05;2.35960358659745e-05;2.35960358659745e-05;7.07881075979235e-05;2.35960358659745e-05;0.000283152430391694;2.35960358659745e-05;2.35960358659745e-05;7.07881075979235e-05;4.7192071731949e-05;2.35971494643353e-05;2.35960358659745e-05;2.35960358659745e-05;2.35993769765259e-05;2.35982631677666e-05;2.…	0.0206792	0.0543274	0.0301494	0.0130303	0.00838051	0.0136872	0.015972	0.0342283	0.0138836
SETD9_ENSG00000155542	0.0232393	15	6	2	0	1	1	1	0	0	2.36094059871352e-05;4.72032098186832e-05;2.36082912315401e-05;2.36016049093416e-05;2.35960358659745e-05;2.35960358659745e-05;0.000212364322793771;2.35960358659745e-05;4.7192071731949e-05;4.7192071731949e-05;4.71965263355332e-05;4.7192071731949e-05;2.35960358659745e-05;0.000117980179329873;2.35971494643353e-05;2.35960358659745e-05;2.35960358659745e-05;2.35960358659745e-05;2.35960358659745e-05;7.0…	0.103804	0.0120307	0.0358875	0.0220618	0.00521861	0.0782977	0.00261691	0.0420396	0.0238773
SNRPA_ENSG00000077312	0.0233559	17	4	0	0	1	0	0	0	0	0.000117980179329873;2.36016049093416e-05;2.35993769765259e-05;2.35971494643353e-05;2.35993769765259e-05;2.36082912315401e-05;2.35960358659745e-05;2.35971494643353e-05;2.35982631677666e-05;2.36004908901839e-05;2.36049475968941e-05;4.72009817803678e-05;4.7192071731949e-05;2.35982631677666e-05;2.35960358659745e-05;2.35960358659745e-05;4.71965263355332e-05;2.36060620368487e-05;4.71965263355332e-05;2…	0.0312707	0.0187389	0.0584134	0.0271235	0.00499533	0.0142826	0.00429728	0.0755991	0.0308558
GK3P_ENSG00000229894	0.0233914	25	4	8	3	3	1	0	0	0	0.000117985747321848;2.35960358659745e-05;2.35960358659745e-05;2.35960358659745e-05;2.35971494643353e-05;2.35960358659745e-05;7.07914483931777e-05;2.35971494643353e-05;7.07881075979235e-05;2.35960358659745e-05;2.35960358659745e-05;2.35971494643353e-05;4.7192071731949e-05;0.000165172251061822;2.35960358659745e-05;2.35971494643353e-05;2.35960358659745e-05;9.43841434638981e-05;2.35960358659745e-05;4…	0.109766	0.0120436	0.0260972	0.0163184	0.00439387	0.0857242	0.00219781	0.0301292	0.0175333
FGR_ENSG00000000938	0.0234127	25	3	1	0	0	2	2	0	0	2.35960358659745e-05;0.00025955639452572;2.35971494643353e-05;2.35971494643353e-05;0.000306748466257669;2.35960358659745e-05;4.72054380664528e-05;2.35971494643353e-05;2.35960358659745e-05;2.36105208479726e-05;2.36027190332264e-05;2.36038332627826e-05;2.36004908901839e-05;2.35982631677666e-05;4.7192071731949e-05;2.35971494643353e-05;2.35982631677666e-05;4.71965263355332e-05;0.000165172251061822;2.…	0.0203188	0.030188	0.0409776	0.0176597	0.0109769	0.0116621	0.0133271	0.048414	0.0191951
EMG1_ENSG00000126749	0.0235125	22	12	2	1	0	1	0	0	0	2.35971494643353e-05;4.71965263355332e-05;2.35982631677666e-05;4.72009817803678e-05;2.36004908901839e-05;2.35982631677666e-05;7.07914483931777e-05;2.35971494643353e-05;9.43841434638981e-05;4.7192071731949e-05;2.35960358659745e-05;2.35960358659745e-05;2.35960358659745e-05;2.35960358659745e-05;2.35971494643353e-05;2.35971494643353e-05;4.7192071731949e-05;2.35960358659745e-05;2.35960358659745e-05;2.…	0.366336	0.012388	0.019232	0.0212894	0.00209251	0.334273	0.000953389	0.0219677	0.0227516
PPP2R1A_ENSG00000105568	0.0235141	30	5	2	0	0	1	0	0	0	2.35993769765259e-05;2.35960358659745e-05;2.36049475968941e-05;2.35960358659745e-05;2.36339572685962e-05;2.35960358659745e-05;2.35960358659745e-05;4.7192071731949e-05;2.35960358659745e-05;4.7192071731949e-05;2.35971494643353e-05;2.35960358659745e-05;2.35960358659745e-05;0.000141576215195847;2.35971494643353e-05;2.35982631677666e-05;2.35960358659745e-05;2.35971494643353e-05;2.35971494643353e-05;7.…	0.0306299	0.0227788	0.0468468	0.0216698	0.00987821	0.0163541	0.00998788	0.0577791	0.0240654
CUEDC2_ENSG00000107874	0.0235856	16	2	1	1	0	1	0	0	0	4.7192071731949e-05;2.35971494643353e-05;2.35982631677666e-05;2.35993769765259e-05;2.35982631677666e-05;7.07914483931777e-05;2.35971494643353e-05;2.35960358659745e-05;2.35971494643353e-05;4.7192071731949e-05;2.35993769765259e-05;2.35971494643353e-05;0.000165195638835424;2.35982631677666e-05;2.35960358659745e-05;2.35971494643353e-05;9.44064196373664e-05;2.36004908901839e-05;2.35960358659745e-05;2.…	0.355324	0.0123003	0.0265122	0.0286831	0.00452375	0.309519	0.00239495	0.0320416	0.0315298
SLC22A23_ENSG00000137266	0.0236291	51	6	2	1	3	2	1	0	0	2.35971494643353e-05;4.7192071731949e-05;2.35960358659745e-05;2.35960358659745e-05;2.35971494643353e-05;2.35960358659745e-05;4.72009817803678e-05;2.35971494643353e-05;9.43930526710664e-05;2.35960358659745e-05;2.35960358659745e-05;2.35971494643353e-05;0.000117985747321848;2.35971494643353e-05;2.35960358659745e-05;2.35960358659745e-05;4.71965263355332e-05;2.35960358659745e-05;2.35971494643353e-05;2…	0.0207624	0.0378551	0.0341557	0.0147715	0.0107323	0.0129403	0.0169576	0.0394612	0.0158772
RUNX2_ENSG00000124813	0.0238139	50	11	3	3	0	4	2	0	0	4.71942989286707e-05;9.43885978573413e-05;2.35960358659745e-05;2.3611635814052e-05;2.36183278223306e-05;9.44376239485409e-05;2.36004908901839e-05;4.72032098186832e-05;2.36138660619374e-05;0.000283500283515699;2.36160967307913e-05;4.71942989286707e-05;2.36004908901839e-05;4.72411186703639e-05;9.44510035414945e-05;2.42565371211203e-05;4.89811911796647e-05;2.37000521364945e-05;2.46317552848973e-05;2…	0.0119427	0.999296	-0.0368407	0.0146552	0.0224443	0.0112309	0.999074	-0.0374764	0.0147811
ERCC2_ENSG00000104884	0.0242115	81	28	5	6	3	6	6	0	0	2.35960358659745e-05;9.43885978573413e-05;4.71942989286707e-05;4.71965263355332e-05;9.43930526710664e-05;2.36004908901839e-05;0.000377554391429365;2.35993769765259e-05;0.000283165793572711;2.35971494643353e-05;2.36004908901839e-05;0.000236049475967568;2.36004908901839e-05;0.000188768286927796;2.35982631677666e-05;2.35960358659745e-05;4.71942989286707e-05;2.35960358659745e-05;2.35960358659745e-05;…	0.0869214	0.0146511	0.0165832	0.00968723	0.00950258	0.072645	0.0054188	0.0182336	0.0101577
LTC4S_ENSG00000213316	0.0242258	19	4	1	2	0	2	1	0	0	2.35993769765259e-05;2.35960358659745e-05;0.000212364322793771;4.71965263355332e-05;2.35982631677666e-05;4.71942989286707e-05;2.35971494643353e-05;2.35971494643353e-05;2.36016049093416e-05;2.36027190332264e-05;2.35993769765259e-05;2.36004908901839e-05;9.43975079061035e-05;4.71965263355332e-05;9.43930526710664e-05;4.71965263355332e-05;0.000235971494643697;2.35982631677666e-05;2.35993769765259e-05;…	0.951483	0.0131084	-0.000851134	0.0139885	0.00926506	0.948733	0.00475261	-0.000935814	0.0145543
HERPUD2_ENSG00000122557	0.0242388	18	4	2	1	0	0	0	0	0	2.35971494643353e-05;2.35960358659745e-05;2.35960358659745e-05;2.35960358659745e-05;2.35971494643353e-05;4.7192071731949e-05;4.7192071731949e-05;2.35960358659745e-05;2.35960358659745e-05;2.35960358659745e-05;2.35960358659745e-05;2.35960358659745e-05;7.07947895036432e-05;7.07881075979235e-05;2.35960358659745e-05;2.35960358659745e-05;2.35971494643353e-05;4.71942989286707e-05;2.35971494643353e-05;2.…	0.224196	0.0130915	0.0310925	0.0255811	0.00089146	0.173447	0.000375803	0.0389919	0.0286451
TOMM70_ENSG00000154174	0.0243244	37	7	1	0	0	1	0	0	0	4.7192071731949e-05;2.35960358659745e-05;2.35960358659745e-05;2.35960358659745e-05;2.35960358659745e-05;4.7192071731949e-05;2.35960358659745e-05;2.35960358659745e-05;2.35960358659745e-05;2.35960358659745e-05;4.7192071731949e-05;4.7192071731949e-05;4.7192071731949e-05;7.07881075979235e-05;2.35960358659745e-05;0.000212364322793771;2.35960358659745e-05;2.35960358659745e-05;2.35960358659745e-05;2.359…	0.38958	0.0134456	0.0178437	0.0207393	0.00170692	0.346783	0.000861122	0.0213331	0.0226744
RILP_ENSG00000167705	0.0243531	27	10	6	0	3	4	0	0	0	2.35960358659745e-05;7.07914483931777e-05;2.35982631677666e-05;4.7192071731949e-05;2.36049475968941e-05;4.72009817803678e-05;2.36027190332264e-05;2.36127508853736e-05;2.36094059871352e-05;2.3611635814052e-05;2.35982631677666e-05;2.35971494643353e-05;2.35960358659745e-05;0.000235971494643697;4.71987539530517e-05;2.35971494643353e-05;4.71942989286707e-05;0.000141582896786355;2.35971494643353e-05;4.…	0.1597	0.0127204	0.0219306	0.015597	0.00499476	0.136046	0.00237141	0.0246475	0.0165344
GSTA5_ENSG00000182793	0.0244583	24	6	2	2	0	1	0	0	0	2.35960358659745e-05;2.35982631677666e-05;2.35960358659745e-05;9.43841434638981e-05;2.35971494643353e-05;2.35971494643353e-05;2.35993769765259e-05;4.71965263355332e-05;2.35960358659745e-05;2.35960358659745e-05;2.35960358659745e-05;2.35960358659745e-05;2.35960358659745e-05;2.35960358659745e-05;2.35960358659745e-05;2.35960358659745e-05;2.35960358659745e-05;2.35960358659745e-05;2.35971494643353e-05;…	0.671826	0.0137773	0.00878443	0.0207354	0.000293876	0.63862	0.000117351	0.0107862	0.0229675
FRZB_ENSG00000162998	0.0245879	33	8	4	3	0	5	1	0	0	2.35960358659745e-05;0.000235960358659745;4.7192071731949e-05;2.35971494643353e-05;2.35960358659745e-05;4.7192071731949e-05;2.35960358659745e-05;2.35960358659745e-05;0.000283152430391694;2.35960358659745e-05;2.35960358659745e-05;4.7192071731949e-05;4.7192071731949e-05;9.43885978573413e-05;2.35971494643353e-05;4.71942989286707e-05;4.7192071731949e-05;4.7192071731949e-05;7.07881075979235e-05;2.3596…	0.0129114	0.13397	0.0376032	0.0151247	0.0120702	0.00748242	0.0556148	0.0435164	0.0162704
ZNF33B_ENSG00000196693	0.02462	48	8	3	0	1	1	2	0	0	0.000117985747321848;4.7192071731949e-05;2.35960358659745e-05;2.35960358659745e-05;2.35960358659745e-05;2.35960358659745e-05;2.35960358659745e-05;2.35960358659745e-05;2.35960358659745e-05;2.35982631677666e-05;4.71942989286707e-05;2.35971494643353e-05;7.07881075979235e-05;2.35960358659745e-05;2.35971494643353e-05;2.35960358659745e-05;2.35960358659745e-05;2.35960358659745e-05;2.35971494643353e-05;7…	0.0253953	0.0306977	0.0344663	0.0154188	0.0114231	0.0162467	0.0142861	0.0398405	0.0165772
ARL3_ENSG00000138175	0.0246338	9	1	2	0	0	2	0	0	0	4.7192071731949e-05;2.35960358659745e-05;2.35960358659745e-05;0.000141576215195847;2.35960358659745e-05;2.35971494643353e-05;0.000141576215195847;7.07881075979235e-05;2.35960358659745e-05;2.35960358659745e-05;2.35960358659745e-05;7.07881075979235e-05;2.35960358659745e-05;2.35960358659745e-05	0.32088	0.0128865	0.0287279	0.0289406	0.00601622	0.264911	0.0031057	0.03623	0.0324974
DCAF5_ENSG00000139990	0.0247777	63	12	3	1	2	1	1	0	0	4.71942989286707e-05;2.35960358659745e-05;4.7192071731949e-05;2.35971494643353e-05;2.35982631677666e-05;2.35960358659745e-05;2.35960358659745e-05;2.35982631677666e-05;9.43930526710664e-05;2.35971494643353e-05;2.35960358659745e-05;2.35971494643353e-05;2.35960358659745e-05;2.35960358659745e-05;2.35960358659745e-05;2.35960358659745e-05;2.35960358659745e-05;2.35960358659745e-05;2.35960358659745e-05;2…	0.0658443	0.0167091	0.0266407	0.0144827	0.00684971	0.0453284	0.00450073	0.0315419	0.0157584
ANO3_ENSG00000134343	0.0249202	72	8	4	3	2	2	1	0	0	0.000117980179329873;4.71942989286707e-05;2.35960358659745e-05;2.35960358659745e-05;9.43885978573413e-05;2.35960358659745e-05;2.35960358659745e-05;2.35960358659745e-05;9.43841434638981e-05;4.7192071731949e-05;2.35960358659745e-05;2.35960358659745e-05;7.07881075979235e-05;2.35960358659745e-05;4.71942989286707e-05;2.35960358659745e-05;4.7192071731949e-05;7.07881075979235e-05;2.35960358659745e-05;7.…	0.0398556	0.0250713	0.028901	0.0140621	0.00283986	0.0252263	0.00244067	0.0342657	0.0153114
ZDHHC5_ENSG00000156599	0.0249204	58	14	7	3	1	2	0	0	0	4.7192071731949e-05;2.35960358659745e-05;2.35971494643353e-05;2.35971494643353e-05;2.35960358659745e-05;2.35960358659745e-05;2.35960358659745e-05;2.35993769765259e-05;2.35993769765259e-05;0.000188786105342133;7.07914483931777e-05;2.35960358659745e-05;7.07914483931777e-05;4.7192071731949e-05;2.35960358659745e-05;2.35960358659745e-05;2.35971494643353e-05;4.7192071731949e-05;2.35971494643353e-05;2.3…	0.0147284	0.11854	0.0331127	0.0135764	0.0114094	0.00836328	0.0411712	0.0387079	0.0146785
COX6B1_ENSG00000126267	0.0251506	4	0	0	0	0	0	1	0	0	2.35971494643353e-05;2.35982631677666e-05;2.35960358659745e-05;0.000283165793572711;2.35960358659745e-05	0.0171836	0.0336505	0.10175	0.0427028	0.0101408	0.00820163	0.0244797	0.125264	0.0473828
C5orf22_ENSG00000082213	0.0251837	22	8	1	1	0	2	0	0	0	2.35960358659745e-05;7.07881075979235e-05;2.35960358659745e-05;2.35982631677666e-05;2.35960358659745e-05;2.35960358659745e-05;4.7192071731949e-05;4.7192071731949e-05;4.71942989286707e-05;2.35960358659745e-05;2.35960358659745e-05;9.43841434638981e-05;2.35960358659745e-05;2.35960358659745e-05;0.000188768286927796;2.35960358659745e-05;2.35960358659745e-05;2.35960358659745e-05;2.35982631677666e-05;2.…	0.160129	0.0125812	0.0289956	0.0206428	0.00376121	0.119047	0.00178475	0.0357057	0.022906
KRTAP20-2_ENSG00000184032	0.0251849	2	2	0	0	0	0	0	0	0	2.35960360441823e-05;2.35960360441823e-05;4.71920720883645e-05;4.71920720883645e-05	0.0958325	0.0180796	0.0691485	0.0415206	2.50175e-06	0.012487	9.47661e-07	0.155536	0.0622624
SH3D21_ENSG00000214193	0.0253192	30	8	8	2	2	2	2	0	0	7.07914483931777e-05;7.07914483931777e-05;7.07914483931777e-05;4.7192071731949e-05;2.36016049093416e-05;2.35982631677666e-05;2.35982631677666e-05;2.35971494643353e-05;9.43885978573413e-05;2.35993769765259e-05;2.35971494643353e-05;2.35971494643353e-05;2.35960358659745e-05;2.35960358659745e-05;2.35960358659745e-05;2.35960358659745e-05;2.36071765820454e-05;4.7192071731949e-05;2.35993769765259e-05;2.…	0.188296	0.0131295	0.0195022	0.0148234	0.0074843	0.163598	0.00367789	0.0218641	0.0156949
PHACTR4_ENSG00000204138	0.0253594	51	6	8	1	0	3	2	0	0	2.35960358659745e-05;7.07914483931777e-05;2.35960358659745e-05;2.35960358659745e-05;2.35960358659745e-05;2.35993769765259e-05;2.35960358659745e-05;7.07881075979235e-05;2.35960358659745e-05;2.35960358659745e-05;2.35960358659745e-05;2.35960358659745e-05;2.35960358659745e-05;2.35960358659745e-05;7.07881075979235e-05;2.35960358659745e-05;2.35960358659745e-05;7.07881075979235e-05;2.35960358659745e-05;…	0.369324	0.0127369	0.0128222	0.0142828	0.00638387	0.340411	0.00309142	0.0144582	0.0151656
HLA-A_ENSG00000206503	0.0253616	13	3	0	0	0	0	1	0	0	2.36038332627826e-05;2.36216752486124e-05;2.35971494643353e-05;2.35971494643353e-05;2.36787270325806e-05;4.7223271628104e-05;2.36250236248203e-05;2.36127508853736e-05;0.000307444896401311;2.3627256404011e-05;4.72455825386903e-05;2.36205593351819e-05;4.72835595072749e-05;2.36607987900844e-05;2.36865791868928e-05;2.36820916053483e-05;2.36440156992775e-05	0.0153736	0.105405	0.0620281	0.0255949	0.00970245	0.00639365	0.0704897	0.078536	0.0288007
SARNP_ENSG00000205323	0.0254545	12	4	2	1	1	0	0	0	0	2.35960358659745e-05;2.35960358659745e-05;4.71942989286707e-05;9.43841434638981e-05;2.35960358659745e-05;2.35960358659745e-05;2.35960358659745e-05;2.35960358659745e-05;2.35982631677666e-05;4.71942989286707e-05;2.35971494643353e-05;7.07881075979235e-05;0.000117980179329873;2.35960358659745e-05;7.07881075979235e-05;2.35971494643353e-05;2.35960358659745e-05;2.35960358659745e-05;4.71965263355332e-05;…	0.29651	0.0142545	0.0304489	0.029167	0.000631589	0.240008	0.000263898	0.0385643	0.0328216
HOXA10_ENSG00000253293	0.0255005	30	15	3	2	1	3	0	0	0	4.71942989286707e-05;2.35960358659745e-05;2.35960358659745e-05;2.35960358659745e-05;2.35971494643353e-05;4.71942989286707e-05;4.71942989286707e-05;4.71965263355332e-05;7.07981309293201e-05;2.36027190332264e-05;7.07947895036432e-05;4.71987539530517e-05;2.36127508853736e-05;4.71942989286707e-05;9.44064196373664e-05;2.35993769765259e-05;2.36060620368487e-05;4.72054380664528e-05;4.72032098186832e-05;…	0.0182944	0.0412485	0.0324455	0.0137504	0.000969998	0.0043208	0.00109543	0.0474543	0.0166288
A1CF_ENSG00000148584	0.0256403	49	10	2	3	0	2	0	0	0	2.36004908901839e-05;0.000188786105342133;2.35971494643353e-05;2.35960358659745e-05;2.35960358659745e-05;2.35960358659745e-05;2.35960358659745e-05;2.35960358659745e-05;2.35960358659745e-05;9.43841434638981e-05;2.35960358659745e-05;2.35960358659745e-05;2.35960358659745e-05;4.7192071731949e-05;2.35960358659745e-05;2.35960358659745e-05;2.35971494643353e-05;2.35960358659745e-05;2.35960358659745e-05;2…	0.259663	0.0131624	0.018841	0.016715	0.00960406	0.231482	0.0049002	0.0212293	0.0177421
RAB6D_ENSG00000233087	0.0256421	1	2	0	0	0	1	0	0	0	4.7192071731949e-05;2.35971494643353e-05;0.00021237434517919;4.71965263355332e-05	0.187093	0.0151577	0.0549414	0.0416466	0.00775979	0.126143	0.00537077	0.0738452	0.048281
PIWIL3_ENSG00000184571	0.0256948	47	11	6	8	0	2	1	0	0	2.35960358659745e-05;2.35960358659745e-05;4.71942989286707e-05;2.35960358659745e-05;2.35971494643353e-05;2.35960358659745e-05;0.000188768286927796;2.35960358659745e-05;7.07881075979235e-05;4.7192071731949e-05;2.35960358659745e-05;2.35971494643353e-05;2.35960358659745e-05;9.43885978573413e-05;4.7192071731949e-05;4.7192071731949e-05;2.35960358659745e-05;7.07881075979235e-05;4.7192071731949e-05;4.71…	0.12426	0.0141619	0.020934	0.0136188	0.00663081	0.104995	0.00339794	0.0232825	0.0143621
SLC1A3_ENSG00000079215	0.0257142	24	7	1	0	2	6	0	0	0	2.35960358659745e-05;2.35960358659745e-05;2.35971494643353e-05;0.000141576215195847;4.7192071731949e-05;2.35960358659745e-05;0.000141643059490556;2.36071765820454e-05;2.35960358659745e-05;2.35960358659745e-05;4.7192071731949e-05;2.35960358659745e-05;2.35960358659745e-05;4.7192071731949e-05;0.000117980179329873;2.35960358659745e-05;0.00021237434517919;2.35960358659745e-05;2.35993769765259e-05;0.00…	0.251261	0.0131471	0.0192971	0.0168197	0.00510758	0.217606	0.00240967	0.0222829	0.0180733
ABLIM3_ENSG00000173210	0.0258756	64	28	10	2	4	6	2	0	0	2.36227912693451e-05;2.35960358659745e-05;2.35960358659745e-05;4.7192071731949e-05;4.7192071731949e-05;0.000117980179329873;0.000377536573855592;2.35960358659745e-05;4.7192071731949e-05;2.35960358659745e-05;2.35960358659745e-05;2.35960358659745e-05;0.000141576215195847;4.7192071731949e-05;4.7192071731949e-05;7.07881075979235e-05;2.35960358659745e-05;2.35960358659745e-05;0.000117985747321848;4.719…	0.10382	0.0145805	0.0175365	0.010781	0.00681938	0.0828107	0.0035488	0.0199415	0.0114963
HEYL_ENSG00000163909	0.0258794	18	11	4	0	1	4	1	0	0	4.7192071731949e-05;2.35993769765259e-05;2.35960358659745e-05;4.71942989286707e-05;2.35960358659745e-05;4.71965263355332e-05;4.71965263355332e-05;4.7192071731949e-05;0.000141576215195847;2.36060620368487e-05;2.35960358659745e-05;2.35960358659745e-05;2.35982631677666e-05;2.35960358659745e-05;4.71942989286707e-05;2.35971494643353e-05;0.000117991315839176;4.71942989286707e-05;0.000188768286927796;2.…	0.125988	0.0132804	0.025408	0.0166053	0.00848651	0.0971007	0.00426133	0.0298695	0.0180037
APOBEC2_ENSG00000124701	0.0259863	22	7	0	1	1	2	0	0	0	2.35960358659745e-05;4.7192071731949e-05;4.71942989286707e-05;2.35960358659745e-05;2.35960358659745e-05;4.71942989286707e-05;2.35960358659745e-05;2.35960358659745e-05;2.35960358659745e-05;2.35960358659745e-05;4.71942989286707e-05;4.7192071731949e-05;2.35960358659745e-05;2.35971494643353e-05;2.35960358659745e-05;2.35960358659745e-05;2.35960358659745e-05;2.35960358659745e-05;2.35971494643353e-05;9.…	0.169773	0.0135124	0.0283069	0.0206178	0.00152777	0.129437	0.000672324	0.0345251	0.0227689
PDIK1L_ENSG00000175087	0.0260021	18	3	2	0	1	0	0	0	0	2.35971494643353e-05;2.35960358659745e-05;2.35960358659745e-05;2.35971494643353e-05;2.35971494643353e-05;2.35960358659745e-05;2.35960358659745e-05;2.35960358659745e-05;7.07881075979235e-05;7.07881075979235e-05;2.35971494643353e-05;4.7192071731949e-05;2.35960358659745e-05;2.35971494643353e-05;4.7192071731949e-05;2.35960358659745e-05;2.35960358659745e-05;2.35960358659745e-05;2.35960358659745e-05;2.…	0.389365	0.0139925	0.0240013	0.0278835	0.00225075	0.338529	0.00107329	0.0296654	0.0309959
AWAT1_ENSG00000204195	0.026161	7	2	1	0	2	0	1	0	0	7.09118221147612e-05;2.36383905830512e-05;7.08683510571907e-05;4.73305631607288e-05;2.3891882823803e-05;2.38930034562191e-05;0.000118345256374405;4.72824438026978e-05;2.36875279632673e-05;2.3693115935627e-05;0.000118149590199776;2.36540141244256e-05;0.000354730046186726	0.107182	0.016283	0.034758	0.0215756	0.00611864	0.0745319	0.00369818	0.0425892	0.0238818
SEC61A2_ENSG00000065665	0.026311	20	3	0	2	1	0	0	0	0	2.36004908901839e-05;2.35960358659745e-05;0.000117980179329873;2.35960358659745e-05;2.35960358659745e-05;2.35960358659745e-05;2.35971494643353e-05;2.35960358659745e-05;2.35960358659745e-05;2.35960358659745e-05;9.43841434638981e-05;2.35960358659745e-05;4.7192071731949e-05;2.35960358659745e-05;9.43841434638981e-05;2.35960358659745e-05;4.71965263355332e-05;2.35971494643353e-05;2.35971494643353e-05;2…	0.0654812	0.0163819	0.0471543	0.0256001	0.00265184	0.0405556	0.00143903	0.0582925	0.0284625
TRIM16_ENSG00000221926	0.0263175	51	9	3	1	2	0	1	0	0	9.44019635607356e-05;2.35993769765259e-05;2.36038332627826e-05;2.35993769765259e-05;2.36004908901839e-05;4.72009817803678e-05;2.35993769765259e-05;7.08081570996792e-05;4.71965263355332e-05;2.35960358659745e-05;2.35960358659745e-05;2.35960358659745e-05;2.35960358659745e-05;4.7192071731949e-05;4.72634464492226e-05;2.35982631677666e-05;2.36473704109594e-05;2.35960358659745e-05;2.35971494643353e-05;2…	0.111398	0.014297	0.0258026	0.0162083	0.000868375	0.0754783	0.000382592	0.0321674	0.0180965
CFB_ENSG00000243649	0.0264098	33	6	1	0	0	0	1	0	0	2.35982631677666e-05;2.35960358659745e-05;2.35960358659745e-05;2.36071765820454e-05;2.35982631677666e-05;2.35960358659745e-05;2.35982631677666e-05;4.7192071731949e-05;2.36027190332264e-05;2.35993769765259e-05;2.35971494643353e-05;2.35971494643353e-05;7.07881075979235e-05;2.35971494643353e-05;2.36060620368487e-05;2.35960358659745e-05;2.35982631677666e-05;4.71942989286707e-05;2.35971494643353e-05;2…	0.0398667	0.0237661	0.0427542	0.0208037	0.00694238	0.019185	0.00655265	0.0555167	0.0237057
AL133353.2_ENSG00000285932	0.0264154	12	3	3	2	1	1	0	0	0	7.07881075979235e-05;2.35960358659745e-05;4.7192071731949e-05;2.35971494643353e-05;7.07881075979235e-05;2.35960358659745e-05;2.35993769765259e-05;2.35960358659745e-05;2.35960358659745e-05;0.000117980179329873;7.07914483931777e-05;9.43841434638981e-05;4.7192071731949e-05;0.000141576215195847;2.35960358659745e-05;2.35960358659745e-05;2.35960358659745e-05;9.43841434638981e-05;4.71942989286707e-05;2.…	0.014941	0.0839936	0.056217	0.0230984	0.0125079	0.00847516	0.0377456	0.065771	0.0249839
GNG4_ENSG00000168243	0.0265116	6	1	0	0	0	0	0	0	0	2.35971494643353e-05;2.35971494643353e-05;2.35960358659745e-05;2.35960358659745e-05;4.7192071731949e-05;2.35960358659745e-05;2.35982631677666e-05	0.0497723	0.0160148	0.0970312	0.0494574	0.000469598	0.0110489	0.000264426	0.162766	0.0640522
SLC25A21_ENSG00000183032	0.0265346	29	11	1	0	0	1	1	0	0	2.35960358659745e-05;2.35960358659745e-05;2.35960358659745e-05;2.35960358659745e-05;4.7192071731949e-05;4.71942989286707e-05;2.35960358659745e-05;2.35982631677666e-05;2.35960358659745e-05;2.35960358659745e-05;4.7192071731949e-05;2.35960358659745e-05;2.35960358659745e-05;2.35960358659745e-05;2.35960358659745e-05;4.7192071731949e-05;7.07881075979235e-05;2.35960358659745e-05;2.35960358659745e-05;2.3…	0.0155007	0.0807429	0.0435824	0.0180058	0.014558	0.00891245	0.0482009	0.0508843	0.0194557
AC020922.1_ENSG00000267706	0.0265479	17	2	0	1	0	2	2	0	0	2.35982631677666e-05;2.35993769765259e-05;2.35971494643353e-05;2.35982631677666e-05;2.35960358659745e-05;2.36004908901839e-05;2.36038332627826e-05;2.36027190332264e-05;2.35982631677666e-05;2.36172122247125e-05;9.43885978573413e-05;2.35982631677666e-05;0.000377572210684266;2.36016049093416e-05;0.000235993769763714;4.71965263355332e-05;2.35993769765259e-05;2.36004908901839e-05;2.35982631677666e-05;…	0.0194471	0.0425044	0.0448602	0.0191969	0.0149802	0.0122791	0.023759	0.0515076	0.0205699
ZNF319_ENSG00000166188	0.0265766	26	8	3	0	1	0	0	0	0	2.35993769765259e-05;2.35982631677666e-05;2.36049475968941e-05;4.71942989286707e-05;2.35960358659745e-05;7.07881075979235e-05;4.7192071731949e-05;2.35960358659745e-05;2.35960358659745e-05;2.35971494643353e-05;2.35960358659745e-05;4.7192071731949e-05;4.71987539530517e-05;7.07881075979235e-05;2.35960358659745e-05;2.35993769765259e-05;2.35993769765259e-05;2.35971494643353e-05;2.35960358659745e-05;2.…	0.0716759	0.0164536	0.0394278	0.0218901	0.00159526	0.0393754	0.000864379	0.051582	0.0250369
MRLN_ENSG00000227877	0.0266033	3	3	0	1	0	1	0	0	0	2.35960358659745e-05;0.000141576215195847;2.35960358659745e-05;9.43841434638981e-05;2.35960358659745e-05;4.7192071731949e-05;4.7192071731949e-05;4.71942989286707e-05	0.139019	0.014761	0.0489833	0.033109	0.00518742	0.0887133	0.00308448	0.0648393	0.0380909
NGEF_ENSG00000066248	0.0266191	45	9	4	3	2	2	0	0	0	2.35993769765259e-05;2.35971494643353e-05;2.35960358659745e-05;4.71965263355332e-05;2.35993769765259e-05;9.43841434638981e-05;2.35960358659745e-05;7.07914483931777e-05;2.35993769765259e-05;2.35993769765259e-05;7.08248736974529e-05;2.35960358659745e-05;4.7192071731949e-05;2.35993769765259e-05;2.35960358659745e-05;4.71942989286707e-05;4.7192071731949e-05;2.35971494643353e-05;0.000235982631678353;2.…	0.0369459	0.0288536	0.0319105	0.0152948	0.00819011	0.0260683	0.00705023	0.0362975	0.0163121
EPHB1_ENSG00000154928	0.0267272	86	19	10	5	2	3	0	0	0	2.35960358659745e-05;2.35971494643353e-05;2.35971494643353e-05;4.7192071731949e-05;2.35971494643353e-05;2.35960358659745e-05;2.35960358659745e-05;2.35982631677666e-05;2.35971494643353e-05;0.000117991315839176;2.35971494643353e-05;2.35960358659745e-05;2.35971494643353e-05;2.35960358659745e-05;2.35982631677666e-05;2.35960358659745e-05;4.71942989286707e-05;2.35960358659745e-05;2.35971494643353e-05;0…	0.0482679	0.0245595	0.022543	0.0114142	0.0021004	0.0330382	0.00133063	0.0262591	0.0123189
ZC3H3_ENSG00000014164	0.0269034	52	16	8	6	1	3	1	0	0	2.36038332627826e-05;2.35993769765259e-05;2.36027190332264e-05;4.72009817803678e-05;2.36016049093416e-05;9.43841434638981e-05;4.71942989286707e-05;0.000117985747321848;2.35971494643353e-05;0.000188777195714683;2.35960358659745e-05;4.7192071731949e-05;7.07881075979235e-05;2.35982631677666e-05;2.36004908901839e-05;2.36049475968941e-05;2.35982631677666e-05;7.08081570996792e-05;2.35960358659745e-05;2…	0.0451905	0.0244025	0.0262638	0.013113	0.00735985	0.0348766	0.00616366	0.0291417	0.0138126
GCSAML_ENSG00000169224	0.0269716	5	0	1	0	1	0	1	0	0	2.35960358659745e-05;7.07881075979235e-05;2.35960358659745e-05;0.000117980179329873;2.35960358659745e-05;2.35960358659745e-05;0.00025955639452572;2.35971494643353e-05	0.0275719	0.0209316	0.070066	0.0318001	0.00813782	0.00965398	0.00691668	0.0966657	0.0373518
PSMG4_ENSG00000180822	0.0269859	23	6	0	2	2	1	2	0	0	2.35960358659745e-05;0.00025955639452572;2.35960358659745e-05;9.43841434638981e-05;2.35971494643353e-05;2.35960358659745e-05;2.36049475968941e-05;2.35971494643353e-05;9.43975079061035e-05;2.35960358659745e-05;0.000448345839822886;2.35960358659745e-05;4.7192071731949e-05;2.35971494643353e-05;4.7192071731949e-05;2.35960358659745e-05;2.35960358659745e-05;4.71942989286707e-05;2.35960358659745e-05;2.3…	0.0220781	0.040537	0.0402775	0.017596	0.0131725	0.0133263	0.0179351	0.0470847	0.0190247
AC244517.10_ENSG00000279983	0.0270412	1	1	0	0	0	1	0	0	0	0.000165180046250176;2.35971494643353e-05;4.71942989286707e-05	0.0493285	0.0221984	0.0769896	0.0391657	0.0111404	0.0286214	0.00921365	0.0954359	0.0436047
SLC35A2_ENSG00000102100	0.0270438	10	5	2	1	0	0	0	0	0	4.73350577000151e-05;2.37233285099146e-05;4.73417743387322e-05;7.10606358924163e-05;2.36852922321461e-05;2.36741130374532e-05;2.36774668971545e-05;2.36439703639496e-05;2.3641738694952e-05;4.72366577495042e-05;2.36540141244256e-05;2.36975889875751e-05;9.45045086589794e-05;4.72321934615826e-05;7.09263961126411e-05;4.72891518016015e-05;2.37827558270014e-05;2.37356573807647e-05	0.0509477	0.0171364	0.043246	0.0221556	8.36574e-05	0.0159356	3.26165e-05	0.0659395	0.0273564
QRICH1_ENSG00000198218	0.0272149	40	5	0	1	0	0	0	0	0	2.35960358659745e-05;2.35960358659745e-05;2.35971494643353e-05;2.35982631677666e-05;9.43841434638981e-05;4.7192071731949e-05;2.35960358659745e-05;4.7192071731949e-05;2.35960358659745e-05;2.35993769765259e-05;2.35960358659745e-05;2.35971494643353e-05;2.35960358659745e-05;2.35960358659745e-05;4.7192071731949e-05;2.35982631677666e-05;2.35960358659745e-05;2.35960358659745e-05;2.35960358659745e-05;2.3…	0.0755061	0.0169003	0.0388065	0.0218336	0.000478009	0.0428121	0.000204205	0.0503957	0.0248802
BUD31_ENSG00000106245	0.0273624	15	5	0	0	0	1	0	0	0	4.7192071731949e-05;2.35960358659745e-05;2.35960358659745e-05;0.000141576215195847;2.35960358659745e-05;2.35960358659745e-05;2.35960358659745e-05;4.71942989286707e-05;2.35960358659745e-05;2.35960358659745e-05;4.7192071731949e-05;2.35971494643353e-05;2.35960358659745e-05;4.7192071731949e-05;2.35960358659745e-05;2.35960358659745e-05;2.35960358659745e-05;4.7192071731949e-05;2.35960358659745e-05;2.35…	0.0560885	0.0180214	0.056338	0.029491	0.000865101	0.0245534	0.000422696	0.0780322	0.0347063
GCLC_ENSG00000001084	0.02741	31	3	2	2	0	3	0	0	0	2.35960358659745e-05;0.000165172251061822;7.07881075979235e-05;2.35960358659745e-05;2.35960358659745e-05;2.35960358659745e-05;9.43841434638981e-05;2.35960358659745e-05;2.35971494643353e-05;2.35960358659745e-05;2.35960358659745e-05;2.35960358659745e-05;2.35971494643353e-05;2.35971494643353e-05;2.35960358659745e-05;2.35971494643353e-05;7.07881075979235e-05;2.35960358659745e-05;2.35960358659745e-05;…	0.0807848	0.0165739	0.035142	0.0201254	0.00347255	0.0571678	0.00177612	0.041694	0.0219208
PSMB5_ENSG00000100804	0.0275102	21	5	4	3	1	2	0	0	0	2.35982631677666e-05;9.43885978573413e-05;2.35982631677666e-05;2.36004908901839e-05;2.35982631677666e-05;7.08081570996792e-05;9.43975079061035e-05;0.000117991315839176;2.35960358659745e-05;9.43930526710664e-05;2.35982631677666e-05;7.07881075979235e-05;2.35971494643353e-05;2.35960358659745e-05;2.36328401938968e-05;4.72366556446613e-05;4.72255017707473e-05;7.0811499786545e-05;2.36004908901839e-05;7…	0.165921	0.0138272	0.0284776	0.020555	0.00291266	0.125489	0.00134442	0.0348247	0.0227295
SERPINB10_ENSG00000242550	0.0276228	41	12	3	0	0	1	0	0	0	2.35960358659745e-05;4.7192071731949e-05;7.07881075979235e-05;2.35960358659745e-05;4.7192071731949e-05;2.35960358659745e-05;2.35960358659745e-05;2.35960358659745e-05;7.07881075979235e-05;4.71942989286707e-05;4.7192071731949e-05;2.35960358659745e-05;2.35960358659745e-05;4.71942989286707e-05;2.35971494643353e-05;2.35960358659745e-05;2.35960358659745e-05;4.7192071731949e-05;4.7192071731949e-05;2.359…	0.0316671	0.0377943	0.0365432	0.017008	0.00582591	0.0179512	0.00608951	0.0443346	0.0187333
HSPA13_ENSG00000155304	0.0276442	29	8	2	3	1	1	1	0	0	4.7192071731949e-05;2.35960358659745e-05;4.71942989286707e-05;2.35960358659745e-05;2.35960358659745e-05;9.43841434638981e-05;4.7192071731949e-05;2.35960358659745e-05;2.35960358659745e-05;4.7192071731949e-05;0.000212364322793771;4.7192071731949e-05;4.7192071731949e-05;2.35960358659745e-05;2.35960358659745e-05;0.000353940537989618;2.35960358659745e-05;2.35960358659745e-05;2.35960358659745e-05;7.078…	0.155561	0.0147187	0.0252918	0.0178091	0.00848952	0.136537	0.0043907	0.0277949	0.0186691
HYLS1_ENSG00000198331	0.0276826	27	8	2	0	0	3	0	0	0	2.35960358659745e-05;4.7192071731949e-05;4.7192071731949e-05;2.35960358659745e-05;0.000165172251061822;2.35960358659745e-05;2.35960358659745e-05;2.35960358659745e-05;2.35960358659745e-05;4.7192071731949e-05;4.7192071731949e-05;2.35960358659745e-05;2.35960358659745e-05;4.71942989286707e-05;2.35971494643353e-05;2.35960358659745e-05;2.35960358659745e-05;2.35971494643353e-05;2.35960358659745e-05;2.35…	0.0169134	0.0863717	0.045291	0.0189614	0.0104734	0.00816598	0.0291146	0.0555409	0.0209974
SNX7_ENSG00000162627	0.0277057	36	6	5	2	0	1	0	0	0	2.36071765820454e-05;7.07947895036432e-05;2.35960358659745e-05;2.35960358659745e-05;2.35971494643353e-05;2.36138660619374e-05;0.000141576215195847;2.36016049093416e-05;2.35971494643353e-05;2.36205593351819e-05;7.07947895036432e-05;2.35960358659745e-05;4.7192071731949e-05;4.7192071731949e-05;2.35960358659745e-05;2.35960358659745e-05;9.43885978573413e-05;2.35960358659745e-05;2.35960358659745e-05;2.…	0.0583981	0.0199212	0.0352998	0.0186505	0.0020074	0.0345537	0.00121293	0.044016	0.0208256
POM121_ENSG00000196313	0.0277796	30	7	6	2	0	1	1	0	0	2.35993769765259e-05;2.35960358659745e-05;2.35982631677666e-05;7.07981309293201e-05;2.35993769765259e-05;2.35982631677666e-05;2.36027190332264e-05;9.44064196373664e-05;7.08014726702083e-05;2.35982631677666e-05;0.000141582896786355;2.35971494643353e-05;2.35960358659745e-05;4.71942989286707e-05;2.35960358659745e-05;4.7192071731949e-05;2.35960358659745e-05;2.35960358659745e-05;2.35960358659745e-05;2…	0.0990242	0.0159938	0.027592	0.0167265	0.0116968	0.0723552	0.00686729	0.032737	0.0182188
RBMXL1_ENSG00000213516	0.0279311	32	6	2	1	0	2	0	0	0	2.35960358659745e-05;0.000165172251061822;2.35971494643353e-05;2.35982631677666e-05;2.35982631677666e-05;4.71942989286707e-05;4.71965263355332e-05;2.35971494643353e-05;2.35982631677666e-05;4.7192071731949e-05;2.35960358659745e-05;7.07914483931777e-05;2.35960358659745e-05;4.7192071731949e-05;2.35960358659745e-05;4.7192071731949e-05;2.35982631677666e-05;9.43885978573413e-05;2.35982631677666e-05;2.3…	0.201268	0.0139929	0.0259922	0.0203391	0.00453613	0.164156	0.00218052	0.0308017	0.0221399
PELI1_ENSG00000197329	0.0279478	26	3	3	0	0	1	0	0	0	2.35960358659745e-05;2.35960358659745e-05;2.35960358659745e-05;2.35960358659745e-05;0.000188768286927796;2.35971494643353e-05;2.35960358659745e-05;4.7192071731949e-05;2.35960358659745e-05;2.35960358659745e-05;2.35960358659745e-05;4.7192071731949e-05;2.35960358659745e-05;2.35960358659745e-05;7.07881075979235e-05;2.35960358659745e-05;2.35960358659745e-05;4.7192071731949e-05;2.35971494643353e-05;2.3…	0.0535877	0.0201638	0.0444842	0.023047	0.00544584	0.0331455	0.00356573	0.0541861	0.0254357
OR4L1_ENSG00000176246	0.0280048	26	2	4	0	1	2	1	0	0	2.35960358659745e-05;4.7192071731949e-05;0.000117980179329873;2.35971494643353e-05;2.36027190332264e-05;2.3611635814052e-05;2.35971494643353e-05;2.36038332627826e-05;7.08048147280248e-05;2.35971494643353e-05;7.07881075979235e-05;2.35960358659745e-05;2.35960358659745e-05;2.35960358659745e-05;2.35971494643353e-05;7.07881075979235e-05;2.35960358659745e-05;0.000165180046250176;4.71987539530517e-05;2.…	0.0771755	0.0167877	0.0323578	0.018309	0.00339007	0.0529831	0.00178617	0.0387895	0.0200456
RBBP4_ENSG00000162521	0.0280203	10	2	0	1	0	0	0	0	0	2.35960358659745e-05;2.35960358659745e-05;2.35960358659745e-05;4.71942989286707e-05;2.35960358659745e-05;2.35960358659745e-05;2.35960358659745e-05;2.35960358659745e-05;2.36205593351819e-05;2.35960358659745e-05;9.43841434638981e-05;4.7192071731949e-05;2.35960358659745e-05	0.037239	0.0203946	0.0788403	0.0378469	0.000301597	0.0112625	0.000155516	0.116692	0.0460422
NEU2_ENSG00000115488	0.0280737	20	7	4	1	0	2	1	0	0	2.35971494643353e-05;2.35960358659745e-05;4.71942989286707e-05;4.7192071731949e-05;2.35960358659745e-05;2.35960358659745e-05;0.000401151540893872;2.35971494643353e-05;7.08014726702083e-05;4.7192071731949e-05;0.00014159626185864;2.35993769765259e-05;2.35971494643353e-05;7.08014726702083e-05;7.07914483931777e-05;2.35993769765259e-05;2.35971494643353e-05;2.35982631677666e-05;4.72009817803678e-05;2.3…	0.0271642	0.0322444	0.0407065	0.0184263	0.0124804	0.0152576	0.0149808	0.0490974	0.0202363
NUDT7_ENSG00000140876	0.0281566	18	4	1	1	1	1	0	0	0	2.35971494643353e-05;2.35971494643353e-05;2.35960358659745e-05;0.000165172251061822;2.35960358659745e-05;2.35982631677666e-05;9.43885978573413e-05;2.35982631677666e-05;4.71942989286707e-05;2.35960358659745e-05;2.35971494643353e-05;2.35960358659745e-05;4.7192071731949e-05;2.35960358659745e-05;2.35960358659745e-05;2.35960358659745e-05;2.35960358659745e-05;0.000117980179329873;2.35960358659745e-05;4…	0.0257936	0.0332103	0.0536009	0.0240438	0.00456703	0.0118188	0.00507774	0.0683529	0.027151
ZNF701_ENSG00000167562	0.0281851	16	7	6	0	2	3	2	0	0	2.35960358659745e-05;7.07881075979235e-05;2.35960358659745e-05;4.7192071731949e-05;4.7192071731949e-05;2.35960358659745e-05;2.35960358659745e-05;2.3611635814052e-05;4.72054380664528e-05;7.07981309293201e-05;2.35960358659745e-05;7.07881075979235e-05;4.71942989286707e-05;0.000117980179329873;0.000188768286927796;2.35960358659745e-05;4.7192071731949e-05;2.35960358659745e-05;2.35960358659745e-05;0.00…	0.574798	0.0147969	0.00832853	0.0148459	0.0128876	0.552658	0.00661483	0.00932739	0.0157085
ZNF287_ENSG00000141040	0.0281883	29	3	3	0	0	0	1	0	0	4.7192071731949e-05;7.07881075979235e-05;2.35960358659745e-05;2.35960358659745e-05;2.35960358659745e-05;2.35960358659745e-05;2.35960358659745e-05;2.35960358659745e-05;2.35971494643353e-05;2.35960358659745e-05;2.35960358659745e-05;2.35971494643353e-05;2.35960358659745e-05;2.35960358659745e-05;2.35960358659745e-05;2.35960358659745e-05;2.35960358659745e-05;2.35960358659745e-05;2.35960358659745e-05;2…	0.0456224	0.0209621	0.0416756	0.0208496	0.0146192	0.0276619	0.0113545	0.050577	0.0229682
GFRA4_ENSG00000125861	0.0282177	26	7	3	0	1	1	0	0	0	2.35960358659745e-05;0.00014162299957309;2.36004908901839e-05;2.35982631677666e-05;2.36016049093416e-05;4.74428313844954e-05;2.36016049093416e-05;2.36027190332264e-05;7.07914483931777e-05;2.35982631677666e-05;2.36004908901839e-05;4.71987539530517e-05;2.36563209690191e-05;2.36038332627826e-05;2.36328401938968e-05;2.36049475968941e-05;2.36060620368487e-05;2.36060620368487e-05;0.000118047029935676;2…	0.0394561	0.0278723	0.0438573	0.0212962	0.00630675	0.0233094	0.00503863	0.0532053	0.0234558
CXCL8_ENSG00000169429	0.0282498	7	3	1	1	1	0	0	0	0	2.35960360441823e-05;7.0788104494568e-05;4.71920720883645e-05;0.000117980176582932;9.4384144176729e-05;2.35960360441823e-05;2.35960360441823e-05;2.35960360441823e-05;2.35960360441823e-05;4.71920720883645e-05;2.35960360441823e-05;2.35960360441823e-05;4.71920720883645e-05	0.0287257	0.0248849	0.070096	0.0320478	0.0049227	0.0123741	0.00425452	0.0916675	0.036648
ATP5MC1_ENSG00000159199	0.0282795	15	2	1	1	2	0	0	0	0	2.35960358659745e-05;2.35971494643353e-05;2.35960358659745e-05;7.07881075979235e-05;0.000117980179329873;2.35960358659745e-05;4.71987539530517e-05;2.35971494643353e-05;2.35960358659745e-05;2.35960358659745e-05;2.35960358659745e-05;2.35971494643353e-05;2.35971494643353e-05;4.7192071731949e-05;2.35971494643353e-05;2.35993769765259e-05;9.44242481473948e-05;2.35971494643353e-05;2.35982631677666e-05;2…	0.14431	0.0153935	0.0400044	0.0274017	0.0035773	0.106709	0.001766	0.0488388	0.0302752
RASA3_ENSG00000185989	0.0282809	61	11	8	5	2	3	1	0	0	0.000141582896786355;0.000141576215195847;2.35982631677666e-05;2.35982631677666e-05;2.35982631677666e-05;9.43885978573413e-05;0.000401170473854436;7.07881075979235e-05;2.35971494643353e-05;7.07881075979235e-05;2.35960358659745e-05;7.07881075979235e-05;2.35960358659745e-05;2.35971494643353e-05;4.71987539530517e-05;2.35982631677666e-05;2.35982631677666e-05;0.000117991315839176;9.43841434638981e-05;…	0.210582	0.0141919	0.0161725	0.0129176	0.00708409	0.183728	0.00344094	0.0182326	0.0137152
LCMT1_ENSG00000205629	0.0284444	29	8	1	1	1	2	0	0	0	2.35960358659745e-05;2.35960358659745e-05;2.35971494643353e-05;7.07881075979235e-05;2.35960358659745e-05;2.35971494643353e-05;0.000118002454451263;9.43975079061035e-05;2.36004908901839e-05;2.35960358659745e-05;2.35960358659745e-05;2.35960358659745e-05;2.35971494643353e-05;4.7192071731949e-05;2.35960358659745e-05;4.71942989286707e-05;2.35960358659745e-05;2.35971494643353e-05;4.7192071731949e-05;2.…	0.0381991	0.0300063	0.0404211	0.0195015	0.00562722	0.0229363	0.00465544	0.0486725	0.0213993
NDRG2_ENSG00000165795	0.0285611	31	7	2	1	1	4	0	0	0	7.07881075979235e-05;2.35993769765259e-05;7.08048147280248e-05;2.35982631677666e-05;2.35960358659745e-05;2.35960358659745e-05;4.71965263355332e-05;2.35960358659745e-05;2.35971494643353e-05;2.36004908901839e-05;2.35960358659745e-05;2.35960358659745e-05;2.35960358659745e-05;4.7192071731949e-05;9.43885978573413e-05;4.7192071731949e-05;2.35971494643353e-05;2.35960358659745e-05;4.7192071731949e-05;2.3…	0.0671623	0.017899	0.032358	0.0176763	0.0123443	0.0517824	0.00767297	0.0365257	0.0187799
HIST1H3A_ENSG00000275714	0.0285635	41	5	2	1	1	1	2	0	0	2.35971494643353e-05;2.35971494643353e-05;2.35960358659745e-05;2.35960358659745e-05;2.35982631677666e-05;2.35971494643353e-05;9.44064196373664e-05;4.7192071731949e-05;2.35960358659745e-05;2.35971494643353e-05;4.7192071731949e-05;2.35971494643353e-05;2.35971494643353e-05;2.35960358659745e-05;2.35960358659745e-05;0.000259605399794427;2.35971494643353e-05;2.35982631677666e-05;2.35971494643353e-05;2.…	0.0156285	0.9998	-0.0431535	0.0178506	0.0285635	0.0156285	0.9998	-0.0431535	0.0178506
SHISAL2B_ENSG00000145642	0.0285774	21	2	1	1	0	3	0	0	0	2.35982631677666e-05;2.35971494643353e-05;2.35993769765259e-05;0.000188786105342133;2.35971494643353e-05;2.35960358659745e-05;0.000212364322793771;2.35971494643353e-05;9.43841434638981e-05;2.35982631677666e-05;2.35960358659745e-05;2.35960358659745e-05;2.35982631677666e-05;2.35982631677666e-05;7.07914483931777e-05;2.35960358659745e-05;2.35960358659745e-05;2.35960358659745e-05;2.35960358659745e-05;…	0.0397541	0.0221512	0.0435611	0.0211843	0.00680163	0.0246812	0.00489768	0.0519838	0.0231414
AL132671.2_ENSG00000282218	0.0286127	17	4	2	1	1	1	0	0	0	2.35960358659745e-05;0.000165172251061822;4.7192071731949e-05;2.35971494643353e-05;2.35960358659745e-05;4.71942989286707e-05;2.35960358659745e-05;2.35960358659745e-05;2.35960358659745e-05;7.07881075979235e-05;2.35971494643353e-05;2.35960358659745e-05;2.35960358659745e-05;7.07881075979235e-05;0.000117980179329873;2.35960358659745e-05;2.35960358659745e-05;2.35960358659745e-05;2.35960358659745e-05;9…	0.0443874	0.0223008	0.0476108	0.0236821	0.00542604	0.0289984	0.00352455	0.0561596	0.0257199
CPLX2_ENSG00000145920	0.0286416	13	2	0	0	1	0	0	0	0	2.35960358659745e-05;2.35960358659745e-05;2.35960358659745e-05;2.35960358659745e-05;2.35960358659745e-05;2.35971494643353e-05;2.35971494643353e-05;2.35971494643353e-05;4.7192071731949e-05;2.36016049093416e-05;2.35971494643353e-05;2.35982631677666e-05;4.72032098186832e-05;2.35960358659745e-05;0.000117991315839176;2.35960358659745e-05	0.13573	0.0165255	0.0491312	0.0329324	0.000888642	0.0855012	0.00044343	0.0652676	0.0379547
CABP1_ENSG00000157782	0.0286571	31	8	2	1	1	3	1	0	0	2.36373091283534e-05;4.73372781073308e-05;2.36708800836341e-05;2.36697595157712e-05;0.000118455342327656;4.73619399460922e-05;0.000236910684655311;2.37011755777426e-05;2.36989288092444e-05;7.11001564174667e-05;2.37450728987835e-05;2.37518407729983e-05;2.36989288092444e-05;2.37473284271021e-05;4.74473334655057e-05;2.37045465297637e-05;7.09823963602956e-05;2.36395442299961e-05;2.36339572685962e-05;…	0.0147166	0.994156	-0.042006	0.0172207	0.0286571	0.0147166	0.994156	-0.042006	0.0172207
CEP19_ENSG00000174007	0.02874	15	0	0	0	0	0	0	0	0	2.35960358659745e-05;2.35960358659745e-05;2.35960358659745e-05;2.35960358659745e-05;2.35960358659745e-05;2.35960358659745e-05;2.35960358659745e-05;2.35960358659745e-05;2.35971494643353e-05;2.35960358659745e-05;2.35960358659745e-05;2.35960358659745e-05;2.35971494643353e-05;2.35960358659745e-05;2.35960358659745e-05	0.0508362	0.0189107	0.0716995	0.0367152	0.000316649	0.0177479	0.000151435	0.105666	0.0445691
GABPB2_ENSG00000143458	0.0288503	31	3	2	2	1	3	1	0	0	9.43885978573413e-05;2.35960358659745e-05;2.35960358659745e-05;2.35960358659745e-05;2.35960358659745e-05;2.35960358659745e-05;2.35960358659745e-05;2.35960358659745e-05;7.07881075979235e-05;2.35960358659745e-05;2.35960358659745e-05;2.35971494643353e-05;7.07881075979235e-05;2.35971494643353e-05;2.35982631677666e-05;0.000117980179329873;2.35971494643353e-05;2.35960358659745e-05;4.7192071731949e-05;2…	0.275885	0.0147082	0.0181481	0.0166556	0.00894502	0.241695	0.00437421	0.0209497	0.0178941
NMU_ENSG00000109255	0.0288731	11	7	0	0	1	0	2	0	0	4.7192071731949e-05;0.000117980179329873;4.7192071731949e-05;2.35960358659745e-05;2.35960358659745e-05;4.7192071731949e-05;2.35960358659745e-05;2.35960358659745e-05;0.00025955639452572;4.7192071731949e-05;4.7192071731949e-05;4.7192071731949e-05;2.35960358659745e-05;4.7192071731949e-05;2.35960358659745e-05;2.35971494643353e-05;2.35960358659745e-05;2.35960358659745e-05;0.00025955639452572;2.3596035…	0.0166065	0.115179	0.0533913	0.02229	0.0127618	0.00755015	0.065728	0.0664166	0.0248607
HCST_ENSG00000126264	0.0288937	4	1	1	1	0	0	0	0	0	7.07914483931777e-05;4.71942989286707e-05;2.35960358659745e-05;2.35960358659745e-05;2.35993769765259e-05;2.35960358659745e-05;9.43975079061035e-05	0.194337	0.0184349	0.0535792	0.0412829	0.00151363	0.130247	0.000819595	0.0728153	0.0481223
NOP53_ENSG00000105373	0.0288955	48	13	8	2	3	5	3	0	0	7.07881075979235e-05;2.35971494643353e-05;7.07981309293201e-05;2.35982631677666e-05;7.08048147280248e-05;4.72054380664528e-05;2.36038332627826e-05;0.000188821752265811;2.35971494643353e-05;2.35982631677666e-05;4.71965263355332e-05;2.35982631677666e-05;2.35982631677666e-05;4.7192071731949e-05;2.35971494643353e-05;2.35971494643353e-05;2.35960358659745e-05;2.35960358659745e-05;2.35960358659745e-05;2…	0.0189144	0.0749303	0.0270277	0.0115148	0.0150964	0.0125392	0.0342151	0.0305769	0.0122474
SIGLEC1_ENSG00000088827	0.0289052	116	37	14	10	4	5	9	0	0	2.35993769765259e-05;4.71987539530517e-05;2.35982631677666e-05;2.35971494643353e-05;9.43841434638981e-05;2.35971494643353e-05;2.35993769765259e-05;7.07947895036432e-05;2.35982631677666e-05;7.07947895036432e-05;4.71965263355332e-05;4.71965263355332e-05;4.72032098186832e-05;9.44242481473948e-05;2.35971494643353e-05;4.7192071731949e-05;2.35960358659745e-05;2.35982631677666e-05;4.7192071731949e-05;2.…	0.305878	0.014199	0.00778772	0.00760586	0.0122924	0.288266	0.00585309	0.00837628	0.00788777
ZFP82_ENSG00000181007	0.0289055	21	8	3	1	1	0	0	0	0	2.35960358659745e-05;2.35960358659745e-05;2.35960358659745e-05;2.35960358659745e-05;2.35960358659745e-05;2.35960358659745e-05;2.35960358659745e-05;2.35960358659745e-05;4.7192071731949e-05;4.7192071731949e-05;2.35960358659745e-05;2.35960358659745e-05;2.35960358659745e-05;2.35960358659745e-05;2.35971494643353e-05;2.35960358659745e-05;7.07914483931777e-05;2.35960358659745e-05;4.71942989286707e-05;7.…	0.0319832	0.0334445	0.0464334	0.0216511	0.00577194	0.0181932	0.00547176	0.0563053	0.0238414
TMEM26_ENSG00000196932	0.0289477	23	8	1	2	0	0	1	0	0	0.000353957241964858;2.35960358659745e-05;2.35960358659745e-05;4.7192071731949e-05;2.35960358659745e-05;2.35982631677666e-05;4.7192071731949e-05;9.43841434638981e-05;2.35960358659745e-05;4.7192071731949e-05;2.35960358659745e-05;2.35971494643353e-05;2.35960358659745e-05;2.35960358659745e-05;2.35960358659745e-05;2.35960358659745e-05;2.35971494643353e-05;4.7192071731949e-05;2.35960358659745e-05;7.07…	0.0410352	0.0256552	0.0440726	0.0215707	0.0120195	0.0280711	0.0106185	0.0509243	0.0231865
HGSNAT_ENSG00000165102	0.028964	31	15	5	5	0	3	0	0	0	2.3627256404011e-05;2.36183278223306e-05;2.36038332627826e-05;4.71942989286707e-05;9.43975079061035e-05;2.35971494643353e-05;2.35960358659745e-05;2.35960358659745e-05;4.7192071731949e-05;2.35960358659745e-05;7.07881075979235e-05;7.07881075979235e-05;2.35960358659745e-05;2.35960358659745e-05;2.35960358659745e-05;9.43841434638981e-05;4.7192071731949e-05;2.35960358659745e-05;2.35960358659745e-05;0.0…	0.0146067	1	-0.0397261	0.0162679	0.0286066	0.014426	1	-0.0398723	0.0162978
YLPM1_ENSG00000119596	0.0291263	155	29	12	7	3	6	1	0	0	9.44019635607356e-05;2.35971494643353e-05;2.35960358659745e-05;2.35971494643353e-05;2.35960358659745e-05;7.07881075979235e-05;2.35960358659745e-05;2.36004908901839e-05;2.36384266247939e-05;2.36082912315401e-05;0.00018888416678378;4.73395190315423e-05;2.36149813437433e-05;2.36094059871352e-05;2.36082912315401e-05;2.36239073933457e-05;2.36082912315401e-05;2.36306063607396e-05;2.36038332627826e-05;7…	0.133165	0.0154359	0.0135049	0.00899285	0.00163225	0.105973	0.000743113	0.0156481	0.00967987
PFN1_ENSG00000108518	0.0291763	21	3	0	0	1	2	0	0	0	2.35960358659745e-05;2.35960358659745e-05;2.35960358659745e-05;2.35971494643353e-05;2.35960358659745e-05;2.35971494643353e-05;2.35993769765259e-05;2.35960358659745e-05;2.35960358659745e-05;2.35960358659745e-05;2.35971494643353e-05;2.35971494643353e-05;2.35971494643353e-05;0.000165203436232317;2.35971494643353e-05;2.35982631677666e-05;2.35971494643353e-05;0.000141582896786355;4.72076665255651e-05;…	0.0881877	0.0166768	0.0416967	0.024455	0.00338755	0.0530559	0.00170933	0.053669	0.0277436
GRIK2_ENSG00000164418	0.029234	55	8	4	3	1	1	0	0	0	2.35982631677666e-05;2.36016049093416e-05;2.35960358659745e-05;2.35971494643353e-05;2.35960358659745e-05;2.35960358659745e-05;2.35960358659745e-05;2.35960358659745e-05;9.43841434638981e-05;2.35960358659745e-05;9.43885978573413e-05;4.7192071731949e-05;2.35960358659745e-05;2.35960358659745e-05;2.35960358659745e-05;0.000212364322793771;0.000117980179329873;2.35960358659745e-05;2.35960358659745e-05;4…	0.10367	0.0165924	0.0255128	0.0156778	0.00424319	0.0783689	0.00212672	0.0298489	0.0169574
SLC22A11_ENSG00000168065	0.0294018	28	7	4	1	0	3	0	0	0	0.000165172251061822;2.35960358659745e-05;2.35971494643353e-05;7.07947895036432e-05;2.35960358659745e-05;7.07914483931777e-05;2.35982631677666e-05;2.35971494643353e-05;2.35960358659745e-05;2.35971494643353e-05;4.7192071731949e-05;4.71965263355332e-05;0.00016518784217471;2.35982631677666e-05;2.35993769765259e-05;2.35993769765259e-05;4.71942989286707e-05;2.35960358659745e-05;2.35960358659745e-05;2.…	0.067648	0.0184632	0.0342903	0.0187651	0.0054006	0.0467905	0.00334866	0.0405908	0.0204159
FAM205A_ENSG00000205108	0.0294122	13	0	2	1	0	1	0	0	0	7.07881075979235e-05;7.07881075979235e-05;2.35971494643353e-05;2.35960358659745e-05;2.35971494643353e-05;2.36082912315401e-05;2.35960358659745e-05;9.43841434638981e-05;0.000235960358659745;2.35960358659745e-05;2.35960358659745e-05;2.35960358659745e-05;2.35960358659745e-05;2.35960358659745e-05;2.35960358659745e-05;2.35960358659745e-05;2.35960358659745e-05	0.0766309	0.0167005	0.0515294	0.0291032	0.00515631	0.047248	0.00288586	0.0647008	0.0326101
DDI1_ENSG00000170967	0.0294174	23	4	6	0	0	1	1	0	0	2.35960358659745e-05;2.35971494643353e-05;2.35982631677666e-05;2.35960358659745e-05;4.7192071731949e-05;2.35971494643353e-05;2.35960358659745e-05;2.35960358659745e-05;0.000188777195714683;2.35960358659745e-05;4.7192071731949e-05;2.35960358659745e-05;2.35971494643353e-05;7.07881075979235e-05;2.35960358659745e-05;4.7192071731949e-05;2.35960358659745e-05;2.35960358659745e-05;4.7192071731949e-05;7.07…	0.550167	0.015797	0.0116743	0.0195383	0.00601351	0.525085	0.00296941	0.0132034	0.0207755
ADCY5_ENSG00000173175	0.0294657	85	15	6	3	0	0	3	0	0	2.35960358659745e-05;2.35960358659745e-05;2.35960358659745e-05;2.35960358659745e-05;2.35971494643353e-05;4.71942989286707e-05;2.35960358659745e-05;4.7192071731949e-05;2.35960358659745e-05;2.35982631677666e-05;2.35960358659745e-05;2.36004908901839e-05;2.35960358659745e-05;2.35971494643353e-05;2.35960358659745e-05;2.35960358659745e-05;7.07881075979235e-05;2.35960358659745e-05;7.07881075979235e-05;2…	0.0366675	0.0315001	0.025567	0.0122362	0.0127716	0.0254816	0.0131982	0.0292268	0.0130826
BEST4_ENSG00000142959	0.0294995	27	4	5	2	2	2	0	0	0	2.35993769765259e-05;2.35982631677666e-05;4.71942989286707e-05;4.72098951937882e-05;4.72143531640909e-05;0.000118158616131297;7.09723207855318e-05;2.35971494643353e-05;2.35982631677666e-05;0.000117980179329873;2.35971494643353e-05;2.35971494643353e-05;4.7192071731949e-05;7.07881075979235e-05;2.35971494643353e-05;7.07914483931777e-05;7.07914483931777e-05;2.35960358659745e-05;2.36016049093416e-05;2…	0.0251274	0.047558	0.0414928	0.0185282	0.00798948	0.0148551	0.0113315	0.0490907	0.020153
ZNF326_ENSG00000162664	0.029515	31	4	3	0	1	3	0	0	0	2.35960358659745e-05;2.35971494643353e-05;2.35960358659745e-05;2.35971494643353e-05;7.07914483931777e-05;2.35960358659745e-05;2.35960358659745e-05;0.000165180046250176;2.35960358659745e-05;2.35971494643353e-05;2.35960358659745e-05;2.35960358659745e-05;4.7192071731949e-05;2.35960358659745e-05;2.35960358659745e-05;2.35971494643353e-05;2.35960358659745e-05;4.7192071731949e-05;0.000141582896786355;2.…	0.106638	0.016074	0.0316907	0.0196411	0.00302956	0.0799203	0.00142907	0.0373267	0.0213155
CCDC157_ENSG00000187860	0.0295283	65	14	8	7	2	5	3	0	0	2.35971494643353e-05;4.71942989286707e-05;7.07981309293201e-05;2.35971494643353e-05;7.07881075979235e-05;2.35960358659745e-05;2.35971494643353e-05;2.35971494643353e-05;9.43841434638981e-05;2.35960358659745e-05;2.35960358659745e-05;4.7192071731949e-05;2.35960358659745e-05;2.35960358659745e-05;2.35960358659745e-05;7.07914483931777e-05;2.35971494643353e-05;2.35993769765259e-05;0.000141576215195847;2…	0.0538248	0.0229745	0.0209437	0.0108615	0.00582509	0.0372767	0.00430116	0.024433	0.0117313
MANF_ENSG00000145050	0.0296219	23	3	2	1	0	2	0	0	0	2.3611635814052e-05;2.36049475968941e-05;2.36955594554274e-05;2.3627256404011e-05;4.72009817803678e-05;2.36038332627826e-05;2.36027190332264e-05;9.44019635607356e-05;2.36082912315401e-05;7.07881075979235e-05;2.35960358659745e-05;0.000188777195714683;0.000141576215195847;2.35960358659745e-05;2.35960358659745e-05;2.35960358659745e-05;2.35960358659745e-05;2.35971494643353e-05;2.35960358659745e-05;2.…	0.0738718	0.0177211	0.0390672	0.0218569	0.00210734	0.0413055	0.00110408	0.0509078	0.0249493
UBE2L6_ENSG00000156587	0.0296651	9	5	1	2	1	1	0	0	0	4.71942989286707e-05;2.35960358659745e-05;2.35960358659745e-05;2.35960358659745e-05;7.07881075979235e-05;0.000117980179329873;9.43841434638981e-05;4.7192071731949e-05;4.7192071731949e-05;2.35960358659745e-05;4.7192071731949e-05;2.35971494643353e-05;9.43841434638981e-05;4.7192071731949e-05;2.35971494643353e-05;0.000165172251061822;2.36016049093416e-05;2.35993769765259e-05;2.35960358659745e-05	0.051364	0.0200223	0.0438973	0.0225296	0.0144186	0.0288427	0.0103552	0.0552348	0.0252718
PLD5_ENSG00000180287	0.0297125	33	4	1	1	0	0	3	0	0	2.35960358659745e-05;2.35960358659745e-05;2.35960358659745e-05;9.43885978573413e-05;2.35960358659745e-05;2.35960358659745e-05;2.35971494643353e-05;2.35960358659745e-05;2.35960358659745e-05;2.35960358659745e-05;2.35960358659745e-05;2.35960358659745e-05;2.35971494643353e-05;4.7192071731949e-05;2.35960358659745e-05;2.35960358659745e-05;0.000377536573855592;2.35960358659745e-05;4.7192071731949e-05;0.…	0.0252402	0.0375038	0.0400716	0.0179075	0.0218655	0.019906	0.0273782	0.0433746	0.0186308
RAPGEF3_ENSG00000079337	0.0297449	90	22	11	3	1	6	0	0	0	2.35982631677666e-05;2.36060620368487e-05;2.35993769765259e-05;0.000235971494643697;2.35982631677666e-05;2.35960358659745e-05;4.71987539530517e-05;2.35960358659745e-05;2.35971494643353e-05;2.35982631677666e-05;2.35971494643353e-05;4.72054380664528e-05;2.35971494643353e-05;7.07947895036432e-05;2.36004908901839e-05;2.36227912693451e-05;2.36250236248203e-05;2.36105208479726e-05;0.000141589579007286;…	0.296254	0.0150361	0.0113214	0.0108391	0.0118174	0.274025	0.00588587	0.0124152	0.0113501
ASCL1_ENSG00000139352	0.0297621	16	4	3	2	1	1	0	0	0	2.36004908901839e-05;9.43975079061035e-05;2.36004908901839e-05;2.36004908901839e-05;2.36004908901839e-05;7.08148427913691e-05;0.000189080595613711;7.08081570996792e-05;9.44510035414945e-05;2.36082912315401e-05;2.36004908901839e-05;0.000118002454451263;2.36004908901839e-05;2.38265427613956e-05;4.73552114359583e-05;2.36451338322355e-05;4.71942989286707e-05;2.35960358659745e-05;2.35982631677666e-05;…	0.020687	0.0606763	0.0523848	0.0226416	0.0162889	0.0136998	0.0278978	0.0594635	0.0241227
SLAMF7_ENSG00000026751	0.0297654	16	1	1	0	0	0	1	0	0	2.35960358659745e-05;2.35960358659745e-05;2.35960358659745e-05;4.7192071731949e-05;2.35960358659745e-05;2.35960358659745e-05;2.35960358659745e-05;2.35960358659745e-05;2.35971494643353e-05;2.35960358659745e-05;2.35971494643353e-05;2.35982631677666e-05;0.00025955639452572;2.35971494643353e-05;2.35960358659745e-05;2.35960358659745e-05;2.35960358659745e-05;7.07881075979235e-05;2.35960358659745e-05	0.197863	0.0162491	0.0335492	0.0260543	0.0108041	0.14668	0.00632637	0.0426166	0.0293633
RNF125_ENSG00000101695	0.0299791	19	2	2	1	0	1	0	0	0	7.07881075979235e-05;2.35960358659745e-05;2.35971494643353e-05;9.44019635607356e-05;2.36004908901839e-05;2.35971494643353e-05;2.36004908901839e-05;7.07881075979235e-05;2.35971494643353e-05;2.35960358659745e-05;4.7192071731949e-05;2.35960358659745e-05;2.35960358659745e-05;2.35960358659745e-05;2.35960358659745e-05;0.000235960358659745;4.7192071731949e-05;2.35960358659745e-05;2.35960358659745e-05;2.…	0.304034	0.0173933	0.0254594	0.0247703	0.00486726	0.260019	0.00274264	0.0305699	0.0271408
ROBO3_ENSG00000154134	0.0301562	94	23	12	3	6	7	3	0	0	2.35982631677666e-05;2.36004908901839e-05;2.35993769765259e-05;2.35993769765259e-05;2.35960358659745e-05;2.35960358659745e-05;2.35971494643353e-05;2.35960358659745e-05;2.35960358659745e-05;2.35960358659745e-05;2.35960358659745e-05;4.71942989286707e-05;2.35960358659745e-05;2.36004908901839e-05;2.35960358659745e-05;7.07881075979235e-05;2.35960358659745e-05;2.35971494643353e-05;7.07981309293201e-05;…	0.0318707	0.0490598	0.0207902	0.00968775	0.00981178	0.0222602	0.0126269	0.023588	0.0103189
LINS1_ENSG00000140471	0.0301785	40	7	5	1	0	0	1	0	0	7.07881075979235e-05;2.35971494643353e-05;2.35960358659745e-05;2.35960358659745e-05;2.35960358659745e-05;2.35960358659745e-05;2.35971494643353e-05;2.35960358659745e-05;7.07881075979235e-05;2.35960358659745e-05;2.35960358659745e-05;2.35960358659745e-05;2.35960358659745e-05;2.35960358659745e-05;2.35960358659745e-05;4.7192071731949e-05;7.07881075979235e-05;0.000377554391429365;7.07914483931777e-05;2…	0.0221339	0.0639828	0.0392657	0.0171611	0.0106605	0.0104611	0.0210815	0.0491601	0.0192017
AC018755.2_ENSG00000268500	0.0302316	20	3	4	2	0	0	4	0	0	2.35993769765259e-05;0.000377768333567561;7.08048147280248e-05;2.36027190332264e-05;9.43975079061035e-05;2.35960358659745e-05;2.35960358659745e-05;4.71942989286707e-05;2.35960358659745e-05;2.35993769765259e-05;2.35960358659745e-05;2.35960358659745e-05;2.35960358659745e-05;0.000306820863821441;4.71942989286707e-05;2.35971494643353e-05;0.000306748466257669;2.35960358659745e-05;2.35982631677666e-05;…	0.0156619	0.926469	-0.0436348	0.0180555	0.0302316	0.0156619	0.926469	-0.0436348	0.0180555
SIGLEC5_ENSG00000105501	0.0302316	20	3	4	2	0	0	4	0	0	2.35993769765259e-05;0.000377768333567561;7.08048147280248e-05;2.36027190332264e-05;9.43975079061035e-05;2.35960358659745e-05;2.35960358659745e-05;4.71942989286707e-05;2.35960358659745e-05;2.35993769765259e-05;2.35960358659745e-05;2.35960358659745e-05;2.35960358659745e-05;0.000306820863821441;4.71942989286707e-05;2.35971494643353e-05;0.000306748466257669;2.35960358659745e-05;2.35982631677666e-05;…	0.0156619	0.926469	-0.0436348	0.0180555	0.0302316	0.0156619	0.926469	-0.0436348	0.0180555
SPANXN2_ENSG00000268988	0.0302681	0	2	0	0	0	1	0	0	0	4.72947408219189e-05;4.72188119742705e-05;0.000166122712189673	0.10436	0.0202175	0.0483475	0.0297693	0.00353982	0.0559907	0.00207554	0.0669392	0.0350264
HIST1H3I_ENSG00000275379	0.0305547	14	6	1	0	0	2	0	0	0	4.7192071731949e-05;7.07881075979235e-05;2.35960358659745e-05;2.35960358659745e-05;2.35960358659745e-05;0.000141582896786355;4.71965263355332e-05;2.35960358659745e-05;4.7192071731949e-05;4.7192071731949e-05;4.7192071731949e-05;0.000141576215195847;2.35960358659745e-05;2.35960358659745e-05;4.7192071731949e-05;2.35960358659745e-05;2.35960358659745e-05;2.35960358659745e-05;2.35960358659745e-05;2.359…	0.243685	0.0156759	0.0292362	0.0250777	0.00888006	0.208068	0.00446298	0.0340871	0.027077
PLCXD1_ENSG00000182378	0.0305808	36	7	2	1	2	6	1	0	0	0.000165195638835424;0.000117996884881857;2.35993769765259e-05;0.000117980179329873;2.35971494643353e-05;2.35971494643353e-05;2.35993769765259e-05;2.35971494643353e-05;2.35971494643353e-05;2.36016049093416e-05;0.000165195638835424;2.35993769765259e-05;0.000165195638835424;4.71987539530517e-05;2.36004908901839e-05;2.35993769765259e-05;2.36004908901839e-05;2.35982631677666e-05;2.35971494643353e-05;…	0.0311418	0.0386947	0.0314967	0.0146139	0.0122388	0.0207901	0.014699	0.0362365	0.0156748
PLCXD1_ENSG00000182378	0.0305809	36	7	2	1	2	6	1	0	0	0.000165195638835424;0.000117996884881857;2.35993769765259e-05;0.000117980179329873;2.35971494643353e-05;2.35971494643353e-05;2.35993769765259e-05;2.35971494643353e-05;2.35971494643353e-05;2.36016049093416e-05;0.000165195638835424;2.35993769765259e-05;0.000165195638835424;4.71987539530517e-05;2.36004908901839e-05;2.35993769765259e-05;2.36004908901839e-05;2.35982631677666e-05;2.35971494643353e-05;…	0.0311419	0.0386948	0.0314966	0.0146139	0.0122389	0.0207902	0.0146991	0.0362365	0.0156748
NDUFAF2_ENSG00000164182	0.0306285	5	1	2	0	2	2	0	0	0	0.000236016049089982;0.000117985747321848;2.35960358659745e-05;0.000117980179329873;2.35960358659745e-05;2.35960358659745e-05;7.07881075979235e-05;2.35960358659745e-05;4.7192071731949e-05;7.07914483931777e-05;2.35960358659745e-05;0.000212364322793771	0.0845373	0.0179577	0.0438852	0.0254415	0.00914495	0.062069	0.00496128	0.0513421	0.0275174
SMCR8_ENSG00000176994	0.0306677	76	12	4	6	7	5	1	0	0	2.35960358659745e-05;9.43841434638981e-05;2.35960358659745e-05;2.35971494643353e-05;4.7192071731949e-05;2.36027190332264e-05;0.000117980179329873;2.35982631677666e-05;0.000117985747321848;4.7192071731949e-05;2.35960358659745e-05;2.35960358659745e-05;2.35993769765259e-05;2.35993769765259e-05;2.35982631677666e-05;0.000165172251061822;9.43841434638981e-05;2.35982631677666e-05;2.35971494643353e-05;2.…	0.0195509	0.100869	0.0257628	0.011034	0.0108421	0.0125805	0.0291304	0.0294275	0.0117926
CCDC22_ENSG00000101997	0.0307039	16	13	3	2	1	3	1	0	0	4.73171252492066e-05;4.73102581818685e-05;4.7296863728484e-05;4.73361611352125e-05;2.37378846094195e-05;2.37334169324606e-05;4.73571725820878e-05;9.45559538386941e-05;7.10860570568443e-05;2.36808173836133e-05;0.00021289314178026;2.37255739720712e-05;2.37524489775575e-05;4.7522867727912e-05;2.37490972680236e-05;2.39009057886287e-05;0.000333845197983919;2.40027091057407e-05;9.57470751876682e-05;4.8…	0.0248194	0.0430834	0.0294554	0.0131251	0.0148631	0.0157893	0.0180511	0.0340734	0.0141164
POTEF_ENSG00000196604	0.0308329	25	4	4	2	0	0	0	0	0	2.41266164960594e-05;2.39326057777635e-05;2.37169149050462e-05;2.36607987900844e-05;2.36663984467255e-05;2.3658559668209e-05;2.36663984467255e-05;4.72723834746534e-05;2.36250236248203e-05;4.72277321238748e-05;2.36239073933457e-05;7.08616780055458e-05;4.72388870503819e-05;2.36250236248203e-05;2.36227912693451e-05;7.08650257478115e-05;9.44956295733828e-05;2.36239073933457e-05;9.45313607755873e-05;4…	0.311794	0.0174634	0.0210488	0.0208102	0.00231225	0.262127	0.0011999	0.0258676	0.0230676
TPD52L2_ENSG00000101150	0.0308584	28	9	3	1	0	1	0	0	0	2.36027190332264e-05;2.36060620368487e-05;7.07947895036432e-05;2.36027190332264e-05;2.35960358659745e-05;2.35960358659745e-05;2.35960358659745e-05;7.07881075979235e-05;2.35960358659745e-05;2.35960358659745e-05;0.00016518784217471;4.71965263355332e-05;2.35960358659745e-05;2.35971494643353e-05;2.35993769765259e-05;2.35971494643353e-05;2.36105208479726e-05;2.36027190332264e-05;4.72076665255651e-05;2…	0.103465	0.0168894	0.031558	0.0193812	0.00520465	0.073197	0.00278243	0.0382037	0.0213238
HOMER1_ENSG00000152413	0.0309116	13	3	1	1	0	0	1	0	0	2.35982631677666e-05;2.35960358659745e-05;2.35960358659745e-05;2.35960358659745e-05;9.43841434638981e-05;2.35960358659745e-05;4.7192071731949e-05;2.35960358659745e-05;4.7192071731949e-05;2.35960358659745e-05;2.35960358659745e-05;2.35960358659745e-05;2.35960358659745e-05;0.000377536573855592;7.07881075979235e-05;2.35960358659745e-05;2.35960358659745e-05;2.35960358659745e-05;4.71942989286707e-05	0.0515677	0.0200917	0.0525551	0.0269967	0.0170336	0.0393399	0.0112237	0.0588823	0.0285751
CCNT2_ENSG00000082258	0.0309273	36	4	1	2	0	1	0	0	0	2.35960358659745e-05;2.35971494643353e-05;2.35971494643353e-05;2.35960358659745e-05;2.35960358659745e-05;2.35960358659745e-05;2.35960358659745e-05;2.35960358659745e-05;2.35960358659745e-05;2.35960358659745e-05;4.7192071731949e-05;2.35960358659745e-05;2.35971494643353e-05;9.43841434638981e-05;2.35960358659745e-05;4.7192071731949e-05;2.35960358659745e-05;2.35960358659745e-05;7.07914483931777e-05;2.…	0.0812892	0.0186275	0.0343779	0.0197205	0.00334661	0.0549941	0.00184681	0.0416531	0.0217065
NAPA_ENSG00000105402	0.0309391	25	3	3	2	2	2	0	0	0	2.35960358659745e-05;2.35982631677666e-05;2.36016049093416e-05;4.72009817803678e-05;2.35993769765259e-05;2.35960358659745e-05;0.00016518784217471;2.36004908901839e-05;2.35971494643353e-05;2.35982631677666e-05;2.35971494643353e-05;9.43930526710664e-05;2.35960358659745e-05;2.35982631677666e-05;0.000117980179329873;4.71965263355332e-05;9.43930526710664e-05;2.36149813437433e-05;2.35960358659745e-05;7…	0.528835	0.015719	0.0125192	0.0198784	0.00406	0.497668	0.00185097	0.0145117	0.0213986
RSAD1_ENSG00000136444	0.0310026	35	11	3	3	1	4	2	0	0	2.36027190332264e-05;2.36138660619374e-05;4.72032098186832e-05;2.35971494643353e-05;2.35993769765259e-05;2.35971494643353e-05;2.35971494643353e-05;4.7192071731949e-05;2.35960358659745e-05;4.7192071731949e-05;9.43841434638981e-05;4.71987539530517e-05;2.35960358659745e-05;7.07881075979235e-05;2.35960358659745e-05;2.35960358659745e-05;2.35971494643353e-05;7.07914483931777e-05;2.35982631677666e-05;2.…	0.168531	0.016153	0.021101	0.0153245	0.00806061	0.143729	0.00393393	0.0237886	0.0162708
MTHFD2_ENSG00000065911	0.0311637	26	5	1	0	0	0	2	0	0	2.35960358659745e-05;4.71942989286707e-05;4.7192071731949e-05;2.35960358659745e-05;2.35960358659745e-05;2.35960358659745e-05;2.35960358659745e-05;2.35971494643353e-05;2.35960358659745e-05;4.71965263355332e-05;2.35960358659745e-05;2.35960358659745e-05;2.35960358659745e-05;2.35960358659745e-05;2.35960358659745e-05;2.35971494643353e-05;2.35960358659745e-05;2.35960358659745e-05;2.35971494643353e-05;2…	0.0804135	0.0175252	0.0350451	0.0200453	0.013887	0.055861	0.00755696	0.041919	0.0219228
HJV_ENSG00000168509	0.0312289	30	7	4	0	0	1	1	0	0	4.71942989286707e-05;2.35971494643353e-05;2.35993769765259e-05;2.35982631677666e-05;4.71942989286707e-05;7.07881075979235e-05;2.35960358659745e-05;2.36004908901839e-05;2.35982631677666e-05;2.35971494643353e-05;2.35971494643353e-05;2.35960358659745e-05;7.07914483931777e-05;2.35960358659745e-05;2.35960358659745e-05;2.35971494643353e-05;2.35960358659745e-05;0.000259605399794427;2.35993769765259e-05;…	0.0471475	0.0256112	0.0380409	0.0191645	0.00737166	0.0289062	0.00551144	0.0460821	0.0210925
POLR1B_ENSG00000125630	0.031338	51	13	2	2	0	4	4	0	0	4.7192071731949e-05;0.000401170473854436;7.08382526548333e-05;4.7192071731949e-05;2.35971494643353e-05;2.35960358659745e-05;4.7192071731949e-05;2.35960358659745e-05;4.7192071731949e-05;2.35971494643353e-05;2.35960358659745e-05;0.000141576215195847;2.35960358659745e-05;2.35960358659745e-05;2.35971494643353e-05;2.35960358659745e-05;2.35960358659745e-05;2.35960358659745e-05;2.35960358659745e-05;2.35…	0.0410871	0.0317564	0.0257687	0.0126153	0.0145384	0.0294193	0.0139602	0.0292913	0.0134498
MST1R_ENSG00000164078	0.0314103	80	28	10	6	3	6	3	0	0	0.000330375684349419;4.71942989286707e-05;9.43930526710664e-05;7.07947895036432e-05;2.35960358659745e-05;7.07881075979235e-05;2.35960358659745e-05;2.35960358659745e-05;4.71942989286707e-05;2.35971494643353e-05;0.000141576215195847;2.36004908901839e-05;2.35960358659745e-05;4.7192071731949e-05;2.35971494643353e-05;2.36004908901839e-05;0.000117991315839176;4.71942989286707e-05;2.35960358659745e-05;4…	0.556744	0.0154581	0.00568887	0.00968015	0.00975085	0.538319	0.00460083	0.00623568	0.0101334
URGCP-MRPS24_ENSG00000270617	0.0314353	5	1	0	0	0	0	0	0	0	4.7192071731949e-05;2.36016049093416e-05;2.35960358659745e-05;2.35960358659745e-05;2.35971494643353e-05;2.36060620368487e-05	0.0403925	0.0205601	0.104032	0.0507546	0.000316855	0.00720317	0.000167722	0.178799	0.0665347
KRTAP5-4_ENSG00000241598	0.0314954	2	0	0	0	0	0	0	0	0	2.35982631677666e-05;2.36004908901839e-05	0.0657935	0.022087	0.152309	0.0827844	0.000534157	0.00571207	0.000457991	0.343704	0.124356
HP_ENSG00000257017	0.0315511	16	6	2	2	0	0	1	0	0	2.35982631677666e-05;2.43510446386113e-05;2.42424242584289e-05;7.08014726702083e-05;2.35971494643353e-05;2.35960358659745e-05;2.35960358659745e-05;2.35971494643353e-05;4.71942989286707e-05;4.7192071731949e-05;2.35960358659745e-05;2.35971494643353e-05;7.07881075979235e-05;0.000306748466257669;4.7192071731949e-05;2.35971494643353e-05;2.35960358659745e-05;4.7192071731949e-05;2.35960358659745e-05;2.3…	0.0734395	0.0187434	0.0406324	0.0226985	0.012952	0.0528557	0.00803601	0.0475291	0.0245489
PLCH1_ENSG00000114805	0.0316206	87	22	7	4	3	4	4	0	0	4.7192071731949e-05;9.43841434638981e-05;4.7192071731949e-05;2.35960358659745e-05;4.7192071731949e-05;0.000165180046250176;2.35982631677666e-05;2.35960358659745e-05;9.43841434638981e-05;2.35971494643353e-05;2.35971494643353e-05;4.71987539530517e-05;7.07881075979235e-05;2.35960358659745e-05;0.000353940537989618;2.35960358659745e-05;2.35960358659745e-05;2.35960358659745e-05;2.35960358659745e-05;2.3…	0.0157761	0.999931	-0.0254839	0.0105565	0.0281387	0.0139845	0.999816	-0.0264127	0.0107471
CEP192_ENSG00000101639	0.0316621	115	26	9	9	6	3	4	0	0	0.000117980179329873;2.35960358659745e-05;7.07914483931777e-05;2.35971494643353e-05;2.35971494643353e-05;4.7192071731949e-05;0.000353940537989618;4.7192071731949e-05;4.71965263355332e-05;4.7192071731949e-05;2.35960358659745e-05;0.000188768286927796;9.43841434638981e-05;2.35960358659745e-05;2.35960358659745e-05;0.000306748466257669;2.35960358659745e-05;2.35960358659745e-05;2.35960358659745e-05;2.3…	0.745926	0.0154906	-0.00299014	0.00922839	0.00614761	0.733253	0.00279446	-0.00330502	0.00969777
RHOT2_ENSG00000140983	0.0317344	64	22	2	7	3	6	3	0	0	2.36071765820454e-05;2.36060620368487e-05;4.73215975801688e-05;2.36473704109594e-05;2.36540826925145e-05;4.73215975801688e-05;2.36978055801115e-05;0.000284225485516592;0.000118432895913604;4.75398146018468e-05;4.7350726837505e-05;4.73529690309745e-05;2.36160967307913e-05;2.35960358659745e-05;2.35960358659745e-05;2.36049475968941e-05;4.72500472496406e-05;2.36071765820454e-05;0.000118030310182698;4…	0.0156242	0.999805	-0.0282677	0.0116926	0.0295139	0.0144972	0.999675	-0.0289055	0.0118237
PLCXD1_ENSG00000182378	0.0317855	36	7	2	1	2	6	1	0	0	0.00016518784217471;0.000117996884881857;2.35982631677666e-05;0.000117980179329873;2.35971494643353e-05;2.35971494643353e-05;2.35982631677666e-05;2.35971494643353e-05;2.35971494643353e-05;2.35971494643353e-05;0.000165180046250176;2.35982631677666e-05;0.00016518784217471;4.71965263355332e-05;2.35982631677666e-05;2.35982631677666e-05;2.36004908901839e-05;2.35982631677666e-05;2.35960358659745e-05;4.…	0.0324041	0.0393739	0.0312044	0.0145857	0.0128533	0.0217967	0.0150999	0.0358733	0.0156386
ARFGAP3_ENSG00000242247	0.0318873	34	14	5	0	3	3	1	0	0	4.7192071731949e-05;4.7192071731949e-05;0.000165172251061822;2.35960358659745e-05;2.35960358659745e-05;4.72076665255651e-05;2.35982631677666e-05;2.35971494643353e-05;4.71942989286707e-05;2.35971494643353e-05;2.35960358659745e-05;2.35960358659745e-05;0.000117980179329873;2.35993769765259e-05;4.71942989286707e-05;0.000117980179329873;2.35960358659745e-05;2.35960358659745e-05;2.35960358659745e-05;2.…	0.0165814	0.998973	-0.0361246	0.0150779	0.0307203	0.0159697	0.998821	-0.0365403	0.0151644
MRPS5_ENSG00000144029	0.0320164	31	5	1	1	0	1	0	0	0	9.43885978573413e-05;2.35971494643353e-05;2.35960358659745e-05;4.7192071731949e-05;2.35960358659745e-05;2.35960358659745e-05;2.35960358659745e-05;2.35960358659745e-05;2.35993769765259e-05;2.35982631677666e-05;4.71965263355332e-05;4.71965263355332e-05;4.71987539530517e-05;2.35971494643353e-05;2.35960358659745e-05;2.35960358659745e-05;2.35960358659745e-05;2.35960358659745e-05;2.35982631677666e-05;2…	0.0340945	0.0361478	0.044736	0.0211123	0.00630384	0.0190059	0.00591402	0.0548072	0.0233678
LEP_ENSG00000174697	0.0321835	2	0	0	0	0	0	0	0	0	2.35960358659745e-05;2.35971494643353e-05	0.0484977	0.025108	0.170438	0.0863862	2.78987e-05	0.00145997	1.47866e-05	0.443374	0.139315
VSX2_ENSG00000119614	0.0322193	40	9	1	4	1	2	0	0	0	2.35993769765259e-05;2.35971494643353e-05;2.35960358659745e-05;2.35960358659745e-05;2.35982631677666e-05;2.35982631677666e-05;2.35971494643353e-05;2.35960358659745e-05;2.35971494643353e-05;2.35960358659745e-05;0.000188768286927796;2.35982631677666e-05;2.35993769765259e-05;2.35993769765259e-05;9.43885978573413e-05;4.71942989286707e-05;2.35993769765259e-05;2.35960358659745e-05;2.35960358659745e-05;…	0.429329	0.0159835	0.0135255	0.0171135	0.00925698	0.406342	0.00442067	0.0149273	0.0179772
CENPA_ENSG00000115163	0.0323152	9	1	1	0	0	0	0	0	0	2.35982631677666e-05;2.35971494643353e-05;2.35993769765259e-05;2.35960358659745e-05;7.07947895036432e-05;2.35982631677666e-05;4.7192071731949e-05;2.35960358659745e-05;2.35960358659745e-05;2.35960358659745e-05;2.35960358659745e-05	0.0617907	0.0195716	0.0671042	0.035927	0.00267041	0.0236278	0.00154748	0.0985091	0.0435278
IL12A_ENSG00000168811	0.0323977	8	0	0	0	0	0	0	0	0	2.35982631677666e-05;2.35960358659745e-05;2.35960358659745e-05;2.35960358659745e-05;2.35960358659745e-05;2.35960358659745e-05;2.35960358659745e-05;2.35960358659745e-05	0.067743	0.0185105	0.0875037	0.0479023	0.0010939	0.0208696	0.000629381	0.139955	0.0605779
STMN4_ENSG00000015592	0.0324453	10	1	2	0	0	0	0	0	0	2.35960358659745e-05;4.7192071731949e-05;2.35960358659745e-05;2.35971494643353e-05;7.07881075979235e-05;2.35960358659745e-05;2.35971494643353e-05;2.35960358659745e-05;2.35960358659745e-05;2.35960358659745e-05;2.35982631677666e-05;7.07914483931777e-05;2.35971494643353e-05	0.0598219	0.0202963	0.0696882	0.0370268	0.00532588	0.0324081	0.00308204	0.0900339	0.0420849
[truncated: 18,799 more rows]

## Sheet: S6. RV_All_CyKD_REVEL_missense+
Supplementary table S6 - Rare variant collapsing analysis under the "revel_0.8" tag for all cystic cases (1209 cases and 26096 controls)
[truncated: 9,928 more rows]

## Sheet: S7. RV_Unsolved_missense+
Supplementary table S7- Rare variant collapsing gene based analysis of the unsolved cystic cohort under the missense+ tag (308 cases vs 26096 controls)
[truncated: 19,713 more rows]

## Sheet: S8.RV_Unsvoled_REVEL_missense+
Supplementary table S8 - Rare variant collapsing analysis under the "revel_0.8" tag for the unsolved cystic cohort (308 cases vs 26096 controls)
[truncated: 9,855 more rows]

[truncated: 24 more sheets: S9. RV_European_Unsolved_miss+, S10. RV_unexplain_cykd_pld_mis+, S11. RV_all_CyKD_LoF, S12. RV_Unsolved_LoF, S13. RV_European_Unsolved_LoF, S14. RV_unexplain_cykd_pld_lof, S15. RV_unsolved_splice_AG, S16. RV_unsolved_splice_DL, S17. RV_unsolved_splice_AL, S18. RV_unsolved_splice_DG, S19. RV_PKD1-T_missense, S20. RV_PKD1-NT_missense, S21. RV_PKD2-T_missense, S22. RV_PKD2-NT_missense, S23. RV_PKD1-T_LoF, S24. RV_PKD1-NT_LoF, S25. RV_PKD2-T_LoF, S26. RV_PKD2-NT_LoF, S27. HNF1B_CNV, S28. SV-CNV_all_cystic_analysis …]
